# Supplementary material for: 2-(2-Chloro­phen­yl)-5-methyl-1,3-dioxane-5-carboxylic acid
Source: Acta Crystallogr Sect E Struct Rep Online. 2012 Jun 13;68(Pt 7):o2037. doi: 10.1107/S1600536812025019 (PMC3393306; doi:10.1107/S1600536812025019)
Supplement: Supplementary file 2 [file e-68-o2037-Isup2.hkl]

# 
# h,k,l, Fc-squared, Fo-squared, sigma(Fo-squared) and status flag 
# 
data_I
_shelx_title          'P21/c No. 14'
_shelx_refln_list_code          4 
_shelx_F_calc_maximum      164.55
_exptl_crystal_F_000       536.00 
_reflns_d_resolution_high  0.8375 
 
loop_ 
 _symmetry_equiv_pos_as_xyz 
 'x, y, z' 
 '-x, y+1/2, -z+1/2' 
 '-x, -y, -z' 
 'x, -y-1/2, z-1/2' 
 
_cell_length_a     9.4452 
_cell_length_b    13.9413 
_cell_length_c     9.3706 
_cell_angle_alpha  90.000 
_cell_angle_beta  102.145 
_cell_angle_gamma  90.000 
 
_shelx_F_squared_multiplier     1.000 
 
loop_ 
 _refln_index_h 
 _refln_index_k 
 _refln_index_l 
 _refln_F_squared_calc 
 _refln_F_squared_meas 
 _refln_F_squared_sigma 
 _refln_observed_status 
   1   0   0       11.97        9.95      0.61 o 
   2   0   0     6020.91     5193.04    119.78 o 
   3   0   0     6867.50     5980.06     25.34 o 
   4   0   0     1504.72     1436.98     17.61 o 
   5   0   0       24.18       11.42      3.03 o 
   6   0   0      321.83      304.18      8.65 o 
   7   0   0      894.49      881.30     16.60 o 
   8   0   0      848.89      815.31     21.32 o 
   9   0   0      273.42      255.34     32.70 o 
  10   0   0      228.84      238.19     10.59 o 
  11   0   0       56.70       50.12      6.23 o 
   1   1   0     5630.93     4619.18     42.65 o 
   2   1   0       27.48       33.24      1.15 o 
   3   1   0      724.18      647.34      5.99 o 
   4   1   0       37.78       39.40      1.88 o 
   5   1   0        0.47        1.81      0.89 o 
   6   1   0      256.57      283.99      7.16 o 
   7   1   0     1847.33     1911.44     17.30 o 
   8   1   0      589.16      595.68     14.84 o 
   9   1   0        1.51        2.15      1.96 o 
  10   1   0       75.03       74.15      4.34 o 
   0   2   0     1017.06      875.09     19.96 o 
   1   2   0      902.18      922.20     15.12 o 
   2   2   0       52.14       60.06      2.71 o 
   3   2   0     1320.69     1243.15      7.25 o 
   4   2   0      992.75      942.85      8.23 o 
   5   2   0       45.88       50.14      3.21 o 
   6   2   0       65.09       80.89      2.86 o 
   7   2   0     1649.59     1703.19     18.72 o 
   8   2   0       24.03       23.10      3.66 o 
   9   2   0     1112.85     1122.64     17.46 o 
  10   2   0      355.72      357.88     12.47 o 
   1   3   0       67.14       66.09      1.32 o 
   2   3   0     4700.53     4366.42     20.57 o 
   3   3   0      817.03      811.18     12.71 o 
   4   3   0       33.44       28.38      2.36 o 
   5   3   0     1409.71     1366.51     13.12 o 
   6   3   0      628.08      658.57      8.10 o 
   7   3   0        0.88        2.71      1.39 o 
   8   3   0      546.00      552.06     14.28 o 
   9   3   0      413.41      428.83     15.98 o 
  10   3   0       21.59       26.91      3.37 o 
   0   4   0      165.06      183.09      3.81 o 
   1   4   0      780.50      717.95     10.55 o 
   2   4   0      142.79      140.78      3.81 o 
   3   4   0        1.17        3.68      0.96 o 
   4   4   0     1225.74     1255.00     14.72 o 
   5   4   0       10.81        9.66      1.60 o 
   6   4   0      108.99      102.61      3.93 o 
   7   4   0        3.76        3.02      1.21 o 
   8   4   0      684.82      704.96     21.85 o 
   9   4   0      213.12      207.63     11.27 o 
  10   4   0       12.49       13.04      2.46 o 
   1   5   0     2281.90     2188.21     21.56 o 
   2   5   0      191.10      201.62      4.42 o 
   3   5   0      184.61      167.30      6.63 o 
   4   5   0      552.68      525.10     14.98 o 
   5   5   0     1700.03     1714.51     20.36 o 
   6   5   0      856.56      878.20     11.50 o 
   7   5   0       63.93       67.70      4.38 o 
   8   5   0       45.91       51.05      6.24 o 
   9   5   0      836.87      857.21     21.90 o 
  10   5   0       30.49       34.10      3.31 o 
   0   6   0     4070.26     4059.09     25.61 o 
   1   6   0      132.27      101.44      2.42 o 
   2   6   0      941.67     1007.19     11.71 o 
   3   6   0      124.20      129.69      4.04 o 
   4   6   0      205.70      234.15      5.25 o 
   5   6   0      716.48      719.85      9.96 o 
   6   6   0        0.86        2.78      1.84 o 
   7   6   0      312.16      313.11     13.80 o 
   8   6   0       46.17       55.98      6.23 o 
   9   6   0      213.92      226.35     11.12 o 
  10   6   0        0.04       -0.38      1.25 o 
   1   7   0      181.10      145.48      3.86 o 
   2   7   0     1896.02     1989.57     15.84 o 
   3   7   0     1039.64      992.06      9.85 o 
   4   7   0      926.91      890.54     10.69 o 
   5   7   0      473.38      437.86      8.12 o 
   6   7   0      542.23      512.90     10.28 o 
   7   7   0      375.20      377.47     15.22 o 
   8   7   0      697.21      694.03     20.04 o 
   9   7   0       77.97       77.84      4.79 o 
   0   8   0     6466.94     6808.98     74.90 o 
   1   8   0     1193.65     1172.77     12.81 o 
   2   8   0      137.15      168.28      3.98 o 
   3   8   0       29.32       28.81      1.95 o 
   4   8   0        6.72        7.42      1.38 o 
   5   8   0      189.32      188.01      6.22 o 
   6   8   0      268.72      275.12      9.99 o 
   7   8   0        1.73        2.54      2.34 o 
   8   8   0      671.70      689.29     25.75 o 
   9   8   0      472.48      441.53     12.50 o 
   1   9   0     1751.95     1774.96     16.11 o 
   2   9   0      380.95      356.26      6.75 o 
   3   9   0        1.31        2.88      1.03 o 
   4   9   0      386.94      401.34      8.52 o 
   5   9   0       25.31       22.61      2.82 o 
   6   9   0       68.30       78.03      9.56 o 
   7   9   0      799.97      857.94     30.00 o 
   8   9   0       10.76       15.32      3.16 o 
   9   9   0       11.91       17.26      6.10 o 
   0  10   0     1074.50     1106.10     20.53 o 
   1  10   0      931.01      963.57     11.38 o 
   2  10   0     1048.21     1097.96     11.24 o 
   3  10   0     2293.55     2246.77     20.40 o 
   4  10   0      291.90      293.27      7.81 o 
   5  10   0        9.68        0.28      3.71 o 
   6  10   0     1160.64     1144.21     24.33 o 
   7  10   0        8.73        8.50      3.93 o 
   8  10   0      161.59      160.31      7.51 o 
   1  11   0        0.34        1.29      1.39 o 
   2  11   0     1058.76      996.49     13.81 o 
   3  11   0        8.96        6.78      1.64 o 
   4  11   0     1466.81     1424.86     24.45 o 
   5  11   0      398.71      413.20     14.98 o 
   6  11   0       36.79       31.81      6.46 o 
   7  11   0       73.52       74.19      8.40 o 
   8  11   0      253.05      260.94     12.66 o 
   0  12   0      322.73      317.14     13.81 o 
   1  12   0      578.89      552.67     14.50 o 
   2  12   0       23.68       29.23      3.22 o 
   3  12   0       49.74       49.01      3.90 o 
   4  12   0      239.55      236.10      8.88 o 
   5  12   0        7.93        4.42      4.26 o 
   6  12   0      272.70      299.39     16.86 o 
   7  12   0      648.72      684.01     22.18 o 
   1  13   0      118.50      107.37      9.36 o 
   2  13   0       57.93       51.35      3.90 o 
   3  13   0      638.08      586.35     15.30 o 
   4  13   0        1.94        3.23      2.44 o 
   5  13   0      117.51      112.54     10.35 o 
   6  13   0       24.67       28.51      5.58 o 
   0  14   0      208.29      245.18     11.56 o 
   1  14   0       10.28        7.38      1.86 o 
   2  14   0      163.36      130.80      6.68 o 
   3  14   0      196.18      197.38      7.83 o 
   4  14   0      311.35      278.89      9.84 o 
   5  14   0       36.33       38.13      5.19 o 
   1  15   0      135.51      142.91      8.02 o 
   2  15   0      160.36      136.65      6.11 o 
   3  15   0        0.57        1.91      1.17 o 
   4  15   0        7.12        6.55      2.30 o 
   0  16   0       57.10       36.26      5.32 o 
   1  16   0      477.14      441.63     14.19 o 
   2  16   0       28.55       33.05      5.02 o 
 -11   1   1      307.57      326.28     10.87 o 
 -10   1   1       17.64       15.91      2.49 o 
  -9   1   1      163.45      158.89      7.78 o 
  -8   1   1     1064.48     1064.59     15.45 o 
  -7   1   1      122.58      116.66      4.21 o 
  -6   1   1       12.69        8.37      1.19 o 
  -5   1   1     1050.53     1095.48     10.39 o 
  -4   1   1       77.49       49.86      1.79 o 
  -3   1   1     1277.27     1294.28      8.27 o 
  -2   1   1     5278.80     4694.75     37.75 o 
  -1   1   1       19.47       26.49      2.33 o 
   0   1   1      248.94      251.92      3.83 o 
   1   1   1       11.58        8.73      1.10 o 
   2   1   1      137.46      148.90      4.55 o 
   3   1   1     1139.65     1027.46     13.48 o 
   4   1   1      402.53      452.50      6.69 o 
   5   1   1     1552.29     1599.30     12.59 o 
   6   1   1      154.49      147.93      5.03 o 
   7   1   1      404.69      422.23      9.33 o 
   8   1   1       77.13       80.56      5.17 o 
   9   1   1      362.05      350.01      9.86 o 
  10   1   1      386.59      358.55     10.17 o 
 -11   2   1       91.69       88.76      5.74 o 
 -10   2   1      493.86      501.65     14.93 o 
  -9   2   1     1051.95     1056.70     24.74 o 
  -8   2   1        1.92        5.40      2.01 o 
  -7   2   1      130.43      127.31      4.58 o 
  -6   2   1       18.90       29.73      1.85 o 
  -5   2   1       27.60       44.29      2.91 o 
  -4   2   1     2006.67     2017.31     11.94 o 
  -3   2   1       25.82       20.34      1.15 o 
  -2   2   1     2219.87     2050.20     18.09 o 
  -1   2   1    12634.38     9815.55    426.82 o 
   0   2   1      128.55      104.43      2.42 o 
   1   2   1     8510.21     7264.37    224.14 o 
   2   2   1     1107.15     1009.15      7.15 o 
   3   2   1      998.57     1134.43     14.50 o 
   4   2   1     1337.42     1370.19     31.17 o 
   5   2   1     1219.21     1215.15     10.46 o 
   6   2   1       12.98       20.96      1.93 o 
   7   2   1      217.63      226.39      6.99 o 
   8   2   1      429.88      416.17     10.96 o 
   9   2   1        8.63        9.00      2.13 o 
  10   2   1      316.57      305.48     15.24 o 
 -10   3   1       39.68       41.97      4.15 o 
  -9   3   1      196.42      197.01     11.03 o 
  -8   3   1       23.94       21.09      3.58 o 
  -7   3   1      845.57      822.36     11.45 o 
  -6   3   1       35.84       44.14      2.34 o 
  -5   3   1     1004.45     1004.14     23.85 o 
  -4   3   1     3600.85     3765.29     33.90 o 
  -3   3   1     3638.18     3644.15     13.04 o 
  -2   3   1     1737.72     1873.22     11.33 o 
  -1   3   1     1168.82     1114.01      9.08 o 
   0   3   1     4875.94     4627.12     98.98 o 
   1   3   1      783.26      739.39     20.57 o 
   2   3   1     7087.73     6424.43     50.39 o 
   3   3   1       12.13        9.86      0.89 o 
   4   3   1       77.12       86.38      4.09 o 
   5   3   1     1200.43     1178.12     14.02 o 
   6   3   1      767.92      799.42     11.92 o 
   7   3   1        0.41        3.37      1.55 o 
   8   3   1       75.99       73.90      5.75 o 
   9   3   1      368.16      372.57     12.82 o 
  10   3   1        3.57        1.27      1.63 o 
 -10   4   1       48.15       47.92      4.17 o 
  -9   4   1      250.86      243.83     12.01 o 
  -8   4   1        6.65        7.13      2.91 o 
  -7   4   1      189.15      180.92      5.52 o 
  -6   4   1      235.85      222.50      5.57 o 
  -5   4   1     1348.37     1402.78     15.03 o 
  -4   4   1       43.59       78.49      3.51 o 
  -3   4   1      740.21      755.36     10.45 o 
  -2   4   1     1032.93      970.52      8.33 o 
  -1   4   1     1462.08     1371.56      8.80 o 
   0   4   1      816.72      814.55      7.98 o 
   1   4   1     5681.11     5250.16     19.56 o 
   2   4   1      446.12      429.90      9.60 o 
   3   4   1      246.18      246.01     10.78 o 
   4   4   1      362.88      336.07     11.58 o 
   5   4   1       52.37       67.77      3.23 o 
   6   4   1      126.38      136.03      4.65 o 
   7   4   1      568.96      588.08     11.30 o 
   8   4   1       58.52       45.48      6.09 o 
   9   4   1        0.08        1.82      2.09 o 
  10   4   1      140.44      133.68      9.99 o 
 -10   5   1       67.62       61.97      4.87 o 
  -9   5   1        7.25        1.29      2.95 o 
  -8   5   1      410.78      409.28     16.25 o 
  -7   5   1      453.76      461.16      9.65 o 
  -6   5   1       50.88       51.51      2.90 o 
  -5   5   1      268.26      255.48      5.15 o 
  -4   5   1      341.06      376.80      9.70 o 
  -3   5   1       12.57        7.39      1.10 o 
  -2   5   1      323.55      381.40      5.56 o 
  -1   5   1     1129.09     1102.40      9.34 o 
   0   5   1      703.95      794.22      8.03 o 
   1   5   1       35.68       61.58      4.23 o 
   2   5   1     1765.42     1734.60     18.97 o 
   3   5   1      420.44      424.53      8.93 o 
   4   5   1     1149.04     1225.46     17.26 o 
   5   5   1      601.78      623.56     12.87 o 
   6   5   1      118.36      115.22      4.90 o 
   7   5   1        0.04       14.24      9.40 o 
   8   5   1      179.72      169.21     10.46 o 
   9   5   1       57.85       69.54      7.06 o 
  10   5   1      271.10      268.47      9.88 o 
 -10   6   1       65.28       71.68      4.27 o 
  -9   6   1        4.64        0.55      2.67 o 
  -8   6   1      228.71      229.39     11.82 o 
  -7   6   1        1.78        3.41      2.29 o 
  -6   6   1      681.12      656.84     16.05 o 
  -5   6   1        1.21        2.79      1.42 o 
  -4   6   1      629.83      680.33      9.06 o 
  -3   6   1     1920.66     2069.52     21.48 o 
  -2   6   1     1523.74     1479.83     13.39 o 
  -1   6   1     2189.33     2397.12     18.36 o 
   0   6   1     4913.60     4885.98     33.35 o 
   1   6   1      220.60      175.00      5.34 o 
   2   6   1       77.90       82.73      3.18 o 
   3   6   1      778.93      833.02     13.20 o 
   4   6   1     3085.16     3043.71     44.49 o 
   5   6   1      286.09      317.11      7.60 o 
   6   6   1       72.91       82.50      4.45 o 
   7   6   1      639.62      658.88     20.07 o 
   8   6   1       31.87       28.30      3.47 o 
   9   6   1       84.05       75.43      5.43 o 
  10   6   1       88.39       93.79      7.78 o 
 -10   7   1       46.64       45.77      5.60 o 
  -9   7   1       86.72       86.42      6.77 o 
  -8   7   1        0.40        2.86      4.12 o 
  -7   7   1        9.59        5.07      2.65 o 
  -6   7   1      112.73      124.10      5.76 o 
  -5   7   1      401.21      398.39      8.58 o 
  -4   7   1      255.31      252.07      6.04 o 
  -3   7   1      113.80      120.55      3.39 o 
  -2   7   1       45.81       47.41      2.28 o 
  -1   7   1     2416.76     2597.61     17.31 o 
   0   7   1      796.59      870.00     13.49 o 
   1   7   1     1139.94     1251.10     11.44 o 
   2   7   1       22.76       35.01      2.35 o 
   3   7   1      858.96      895.60     14.00 o 
   4   7   1      526.84      529.70      8.41 o 
   5   7   1      409.75      421.98     11.08 o 
   6   7   1      355.93      365.16      8.85 o 
   7   7   1       33.03       35.04      9.99 o 
   8   7   1       14.31       15.75      2.56 o 
   9   7   1      117.83      116.47      7.18 o 
  -9   8   1      213.80      204.78     13.82 o 
  -8   8   1      107.59      100.88      7.41 o 
  -7   8   1     1762.92     1738.07     35.87 o 
  -6   8   1     1350.27     1377.45     22.03 o 
  -5   8   1      734.05      749.92     15.25 o 
  -4   8   1        6.06        6.41      2.29 o 
  -3   8   1     1544.73     1574.90     21.01 o 
  -2   8   1        3.03        2.26      0.79 o 
  -1   8   1      312.62      336.59      6.19 o 
   0   8   1      270.11      251.77      5.91 o 
   1   8   1      194.86      143.97      3.93 o 
   2   8   1      335.26      348.32      6.22 o 
   3   8   1      441.18      446.35      9.75 o 
   4   8   1      101.34       87.98      3.69 o 
   5   8   1      140.70      139.78      5.41 o 
   6   8   1        0.40        1.32      2.17 o 
   7   8   1     2033.72     2105.13     30.62 o 
   8   8   1      972.69      977.91     40.60 o 
   9   8   1       94.18       93.63      5.21 o 
  -9   9   1       14.13       17.68      2.82 o 
  -8   9   1      277.08      277.09     16.86 o 
  -7   9   1        2.75        6.15      2.46 o 
  -6   9   1       52.54       50.63      6.03 o 
  -5   9   1      558.58      559.96     12.29 o 
  -4   9   1      902.71      915.78     17.49 o 
  -3   9   1        9.44        7.87      1.41 o 
  -2   9   1       45.13       49.08      2.67 o 
  -1   9   1       68.71       65.24      3.04 o 
   0   9   1       21.60       21.62      1.99 o 
   1   9   1       32.75       32.80      2.00 o 
   2   9   1      408.31      380.28      7.15 o 
   3   9   1        2.77        3.21      1.27 o 
   4   9   1       98.26       97.49      4.89 o 
   5   9   1       11.40       35.69      7.12 o 
   6   9   1      608.51      610.46     17.70 o 
   7   9   1       73.95       71.51      6.03 o 
   8   9   1      178.50      181.66      8.32 o 
  -8  10   1       23.02       21.75      5.31 o 
  -7  10   1       16.89       15.26      3.82 o 
  -6  10   1       33.33       40.49      4.83 o 
  -5  10   1       15.19       13.06      3.04 o 
  -4  10   1      456.79      439.74      9.58 o 
  -3  10   1       75.37       79.39      4.43 o 
  -2  10   1      517.13      529.13      8.02 o 
  -1  10   1       86.66       84.78      4.03 o 
   0  10   1      371.32      381.52      7.23 o 
   1  10   1       66.46       64.09      2.89 o 
   2  10   1      136.97      130.03      4.42 o 
   3  10   1       29.89       35.19      2.62 o 
   4  10   1      604.45      619.24     17.44 o 
   5  10   1      771.38      800.34     30.54 o 
   6  10   1       65.51       70.47      9.50 o 
   7  10   1      218.25      201.35     13.80 o 
   8  10   1      210.14      210.78     11.66 o 
  -8  11   1      353.15      354.88     15.40 o 
  -7  11   1       63.80       76.70      5.86 o 
  -6  11   1       36.08       37.39      5.43 o 
  -5  11   1      456.28      453.75     13.20 o 
  -4  11   1       90.46       84.09      5.98 o 
  -3  11   1      357.31      351.59      8.59 o 
  -2  11   1       82.20       84.75      3.85 o 
  -1  11   1     1771.77     1768.07     25.75 o 
   0  11   1        3.67        6.17      1.58 o 
   1  11   1        1.93        3.70      1.51 o 
   2  11   1      203.42      208.61      9.10 o 
   3  11   1      552.60      524.03     17.17 o 
   4  11   1      644.76      658.68     43.87 o 
   5  11   1      220.91      234.92     16.85 o 
   6  11   1       80.65       80.07      9.40 o 
   7  11   1      122.88      146.65     11.02 o 
  -7  12   1        0.05       -1.60      3.22 o 
  -6  12   1       52.85       55.45      7.84 o 
  -5  12   1      288.95      293.46     12.44 o 
  -4  12   1      540.17      494.72     13.02 o 
  -3  12   1      123.21       98.13      5.18 o 
  -2  12   1       27.08       21.13      5.51 o 
  -1  12   1       14.17       23.65      4.66 o 
   0  12   1       36.54       27.60      3.76 o 
   1  12   1       13.38       18.41      5.88 o 
   2  12   1      172.64      175.12      9.75 o 
   3  12   1      460.75      437.46     12.00 o 
   4  12   1      218.31      202.58     16.01 o 
   5  12   1      165.05      171.31     13.57 o 
   6  12   1      215.29      223.71     14.42 o 
   7  12   1        0.21        4.10      2.33 o 
  -6  13   1        0.48       -1.00      2.09 o 
  -5  13   1       22.73       19.94      4.93 o 
  -4  13   1     2011.71     1866.67     23.59 o 
  -3  13   1        6.59        3.36      1.62 o 
  -2  13   1      431.92      442.83     15.77 o 
  -1  13   1     1536.53     1517.51     23.86 o 
   0  13   1      254.83      230.85      9.47 o 
   1  13   1       76.39       61.94      4.92 o 
   2  13   1     1026.54     1025.91     18.39 o 
   3  13   1     1957.73     1890.28     26.76 o 
   4  13   1      287.51      269.46     15.90 o 
   5  13   1        6.20        9.08      4.07 o 
   6  13   1      235.28      251.00     13.26 o 
  -5  14   1      161.01      146.94      9.33 o 
  -4  14   1      175.70      161.31      7.72 o 
  -3  14   1      130.87      138.30     14.24 o 
  -2  14   1        4.26        3.17      1.51 o 
  -1  14   1       47.25       49.50      3.71 o 
   0  14   1        2.08        5.08      1.90 o 
   1  14   1      199.21      203.90      8.78 o 
   2  14   1       18.66       19.20      2.96 o 
   3  14   1      153.69      151.48      7.97 o 
   4  14   1       10.18       11.46      3.56 o 
   5  14   1        5.31        3.79      2.26 o 
  -4  15   1      344.92      327.82     12.91 o 
  -3  15   1        1.30       -0.80      2.63 o 
  -2  15   1        3.85        3.64      2.18 o 
  -1  15   1      657.05      684.96     14.32 o 
   0  15   1       28.50       47.89      4.13 o 
   1  15   1      114.77      146.71      6.63 o 
   2  15   1        2.19        2.46      1.35 o 
   3  15   1      521.08      508.10     17.84 o 
   4  15   1       87.89       77.47      7.00 o 
  -2  16   1      370.26      338.48     14.41 o 
  -1  16   1        5.62       13.74      3.92 o 
   0  16   1      170.09      182.20      7.78 o 
   1  16   1      124.20      125.58      6.16 o 
   2  16   1       29.87       22.70      4.13 o 
 -11   0   2        1.27        5.62      2.80 o 
 -10   0   2      174.01      169.34     11.38 o 
  -9   0   2       64.56       74.74      5.57 o 
  -8   0   2      189.15      187.23     10.37 o 
  -7   0   2     1572.02     1496.27     26.31 o 
  -6   0   2     1944.59     1948.20     35.37 o 
  -5   0   2      982.88      899.76     13.26 o 
  -4   0   2      799.31      804.44     12.22 o 
  -3   0   2      196.50      170.93      7.23 o 
  -2   0   2     6818.90     6301.72     37.73 o 
  -1   0   2     5596.99     5103.14     22.17 o 
   0   0   2    26140.21    22238.24     51.61 o 
   2   0   2    27076.52    22111.19     78.49 o 
   3   0   2        0.33        0.75      2.04 o 
   4   0   2     1093.41     1040.72     23.42 o 
   5   0   2      897.21      889.68     14.53 o 
   6   0   2      137.63      132.05      6.53 o 
   7   0   2        6.69        1.08      2.36 o 
   8   0   2       22.03       16.47      3.90 o 
   9   0   2      158.04      140.96      8.72 o 
  10   0   2      100.36      101.30      6.00 o 
 -11   1   2        9.95       10.41      6.31 o 
 -10   1   2        1.70        3.25      1.87 o 
  -9   1   2        2.34        6.02      1.78 o 
  -8   1   2     2077.16     2019.15     23.32 o 
  -7   1   2      370.19      389.09      9.93 o 
  -6   1   2        0.43        1.87      0.70 o 
  -5   1   2     1593.41     1704.55     14.41 o 
  -4   1   2       22.36       12.81      1.40 o 
  -3   1   2      186.10      186.11     11.64 o 
  -2   1   2     2661.07     2514.30      9.94 o 
  -1   1   2      662.19      673.13      8.81 o 
   0   1   2      214.84      208.37      2.40 o 
   1   1   2     7474.16     7203.78     26.48 o 
   2   1   2      805.13      770.33     14.58 o 
   3   1   2     3824.68     4058.14     24.24 o 
   4   1   2      641.75      680.18     10.89 o 
   5   1   2       28.09       30.31      2.36 o 
   6   1   2        1.38        1.43      1.42 o 
   7   1   2      653.98      681.05     11.29 o 
   8   1   2        0.42       -0.47      1.90 o 
   9   1   2       65.51       62.55      5.01 o 
  10   1   2       10.16       12.12      2.05 o 
 -11   2   2       15.04       19.78      2.83 o 
 -10   2   2       34.46       35.38      3.64 o 
  -9   2   2     1801.28     1857.97     29.80 o 
  -8   2   2      254.15      259.25      8.85 o 
  -7   2   2       49.60       53.83      3.26 o 
  -6   2   2        3.73        6.14      1.22 o 
  -5   2   2     2194.92     2219.66     18.87 o 
  -4   2   2     1909.86     2108.58     15.53 o 
  -3   2   2      140.42      112.25      3.55 o 
  -2   2   2      942.14      973.49      6.64 o 
  -1   2   2      146.48      131.23      3.23 o 
   0   2   2     2200.75     2159.38     10.28 o 
   1   2   2       20.96       10.59      1.12 o 
   2   2   2      490.97      504.79      7.70 o 
   3   2   2     1272.93     1351.17     14.18 o 
   4   2   2      130.43      189.32      6.30 o 
   5   2   2     1044.82     1076.08     11.56 o 
   6   2   2      346.76      331.41      8.07 o 
   7   2   2      597.11      571.99     10.37 o 
   8   2   2      730.77      730.43     14.46 o 
   9   2   2        2.48        1.55      2.21 o 
  10   2   2       12.26       12.49      2.60 o 
 -11   3   2        9.36       11.03      3.10 o 
 -10   3   2        0.86       -1.88      1.88 o 
  -9   3   2      245.62      234.44      9.71 o 
  -8   3   2      667.78      682.54     14.11 o 
  -7   3   2      934.44      944.77     12.01 o 
  -6   3   2       54.38       50.14      2.96 o 
  -5   3   2       56.08       57.06      4.16 o 
  -4   3   2     7471.25     7332.83     31.18 o 
  -3   3   2      409.59      378.09      6.17 o 
  -2   3   2      347.25      331.63      9.53 o 
  -1   3   2       73.45       51.46      1.32 o 
   0   3   2     2822.33     2978.17     21.18 o 
   1   3   2     2898.94     2812.23     17.38 o 
   2   3   2      605.99      599.07     14.43 o 
   3   3   2        2.91        2.85      1.20 o 
   4   3   2        1.69        5.99      3.17 o 
   5   3   2      156.26      185.73      5.04 o 
   6   3   2      690.54      688.27     10.53 o 
   7   3   2      858.62      872.94     18.12 o 
   8   3   2      150.70      127.38      7.28 o 
   9   3   2       51.08       55.72      6.10 o 
  10   3   2        5.10        5.41      2.01 o 
 -10   4   2       10.02       11.06      2.82 o 
  -9   4   2       78.60       77.06      5.66 o 
  -8   4   2       10.39        9.85      2.46 o 
  -7   4   2      942.96      912.97     12.05 o 
  -6   4   2      129.10      142.49      3.95 o 
  -5   4   2      252.11      195.74      6.86 o 
  -4   4   2      299.46      333.84      9.20 o 
  -3   4   2       14.61       24.36      1.85 o 
  -2   4   2     1628.37     1778.38     14.95 o 
  -1   4   2     1076.22     1003.47      8.79 o 
   0   4   2     4816.97     4690.05     64.12 o 
   1   4   2     2888.25     2939.49     42.65 o 
   2   4   2     1856.21     1823.16     27.73 o 
   3   4   2        8.51        8.92      1.48 o 
   4   4   2      197.15      210.86      5.44 o 
   5   4   2      152.86      149.21      5.19 o 
   6   4   2       22.40       25.95      2.70 o 
   7   4   2        7.73        0.45      2.88 o 
   8   4   2        3.02        0.20      2.05 o 
   9   4   2      816.02      776.60     18.22 o 
  10   4   2       17.34       16.39      2.57 o 
 -10   5   2      480.97      503.22     14.21 o 
  -9   5   2       13.10       11.66      3.46 o 
  -8   5   2       32.14       33.75      4.34 o 
  -7   5   2     1238.62     1249.75     14.74 o 
  -6   5   2        5.50        8.74      2.15 o 
  -5   5   2      538.06      563.55      8.83 o 
  -4   5   2      698.81      681.50     13.97 o 
  -3   5   2     1649.72     1693.92     20.59 o 
  -2   5   2      456.08      507.55      6.08 o 
  -1   5   2     2347.84     2305.20     13.75 o 
   0   5   2       77.01       69.43      2.70 o 
   1   5   2       11.02       13.77      1.56 o 
   2   5   2      223.71      243.84      6.91 o 
   3   5   2     1042.34     1046.24     17.61 o 
   4   5   2      984.54      986.20     12.13 o 
   5   5   2      637.68      686.73     11.12 o 
   6   5   2      459.76      451.70      9.82 o 
   7   5   2      517.07      562.83     14.05 o 
   8   5   2      481.04      450.60     22.11 o 
   9   5   2      318.34      342.74     13.71 o 
 -10   6   2      103.80       92.65      6.92 o 
  -9   6   2      240.88      238.90     11.09 o 
  -8   6   2        0.99        0.89      2.16 o 
  -7   6   2       91.23       94.03      5.04 o 
  -6   6   2      139.32      140.03      5.20 o 
  -5   6   2     1123.49     1115.95     12.95 o 
  -4   6   2        2.09        2.65      1.23 o 
  -3   6   2       41.25       44.35      3.16 o 
  -2   6   2      201.02      232.26      6.39 o 
  -1   6   2       28.20       28.78      2.52 o 
   0   6   2      527.73      603.42      7.15 o 
   1   6   2      281.52      332.09      6.77 o 
   2   6   2        0.04        1.11      1.47 o 
   3   6   2      637.55      682.82     14.00 o 
   4   6   2      238.87      232.35      6.19 o 
   5   6   2        0.36        4.02      1.74 o 
   6   6   2      101.49       99.56      4.36 o 
   7   6   2      840.89      878.77     17.67 o 
   8   6   2        4.61        3.54      3.10 o 
   9   6   2       49.33       44.79      4.79 o 
 -10   7   2      316.85      321.85     15.20 o 
  -9   7   2       17.66       16.94      3.41 o 
  -8   7   2     1083.44     1078.49     24.01 o 
  -7   7   2       24.96       28.35      3.62 o 
  -6   7   2      108.96      120.77      5.21 o 
  -5   7   2     1113.55     1108.57     16.35 o 
  -4   7   2      524.42      459.92      8.57 o 
  -3   7   2     2256.93     2247.25     32.89 o 
  -2   7   2     1116.00     1146.34     11.90 o 
  -1   7   2      246.88      256.18      6.80 o 
   0   7   2     1275.35     1351.08     13.65 o 
   1   7   2     1433.79     1531.59     20.69 o 
   2   7   2      506.01      479.17      8.25 o 
   3   7   2      148.09      142.41      4.46 o 
   4   7   2     1573.58     1565.84     14.95 o 
   5   7   2      212.15      207.51      5.94 o 
   6   7   2      231.81      238.98      9.35 o 
   7   7   2      811.40      807.66     17.37 o 
   8   7   2        0.49        1.99      1.98 o 
   9   7   2       15.57       14.94      2.73 o 
  -9   8   2      100.88       91.01      9.54 o 
  -8   8   2      264.35      283.24     18.31 o 
  -7   8   2      408.13      358.42     17.72 o 
  -6   8   2       22.17       22.67      3.63 o 
  -5   8   2       63.84       60.42      4.21 o 
  -4   8   2       38.12       39.77      2.94 o 
  -3   8   2      144.26      146.65      4.45 o 
  -2   8   2        2.62        3.89      1.40 o 
  -1   8   2      210.72      217.36      5.67 o 
   0   8   2      660.63      759.21     17.41 o 
   1   8   2       11.97       18.42      1.44 o 
   2   8   2       96.95      104.30      3.81 o 
   3   8   2       17.40       12.46      1.64 o 
   4   8   2        0.84        3.38      1.25 o 
   5   8   2      641.25      653.71     14.92 o 
   6   8   2       27.74       24.49      3.90 o 
   7   8   2       13.73       15.06      4.41 o 
   8   8   2      947.99      950.50     15.10 o 
  -9   9   2        8.51        4.05      2.62 o 
  -8   9   2      220.81      189.37     14.51 o 
  -7   9   2      346.07      357.45     22.29 o 
  -6   9   2      433.36      455.05     13.72 o 
  -5   9   2      233.79      231.09      8.16 o 
  -4   9   2        2.67        1.83      1.58 o 
  -3   9   2      763.42      795.94     10.78 o 
  -2   9   2       80.52       76.57      3.09 o 
  -1   9   2      405.87      364.23      7.55 o 
   0   9   2     2206.73     2254.95     34.13 o 
   1   9   2      483.99      545.83     12.64 o 
   2   9   2      163.06      156.64      4.46 o 
   3   9   2     1496.14     1551.71     28.63 o 
   4   9   2       93.35      105.07      4.74 o 
   5   9   2      111.59      125.38     12.41 o 
   6   9   2       97.07      101.57     10.90 o 
   7   9   2      150.72      148.14     11.36 o 
   8   9   2       31.70       28.95      4.50 o 
  -9  10   2        6.26       -1.62      1.62 o 
  -8  10   2      227.62      243.80     14.69 o 
  -7  10   2       45.17       43.18      4.93 o 
  -6  10   2      568.01      557.38     15.47 o 
  -5  10   2      460.27      439.24     13.43 o 
  -4  10   2     1493.63     1418.09     19.55 o 
  -3  10   2     1309.60     1252.71     14.06 o 
  -2  10   2     1904.63     1923.96     20.81 o 
  -1  10   2     2662.29     2690.48     33.32 o 
   0  10   2      555.45      547.39      8.83 o 
   1  10   2      676.51      738.17     16.22 o 
   2  10   2      635.33      635.00     15.76 o 
   3  10   2       14.90       17.67      2.17 o 
   4  10   2     1300.48     1439.89     40.50 o 
   5  10   2      246.99      282.54     17.93 o 
   6  10   2       25.19       18.83      5.01 o 
   7  10   2       16.36       27.37      5.18 o 
  -8  11   2      248.28      237.57      8.85 o 
  -7  11   2       94.71      104.57      6.87 o 
  -6  11   2       19.19       22.73      4.24 o 
  -5  11   2      256.02      240.09      9.70 o 
  -4  11   2       95.64       96.76      8.39 o 
  -3  11   2      164.39      155.43      6.42 o 
  -2  11   2      293.19      285.20     10.90 o 
  -1  11   2        6.17       10.24      1.87 o 
   0  11   2      401.34      407.85      8.91 o 
   1  11   2       11.80       10.26      1.89 o 
   2  11   2       31.97       27.14      3.43 o 
   3  11   2      233.20      233.89     11.40 o 
   4  11   2      618.17      623.12     26.82 o 
   5  11   2      535.51      615.69     25.75 o 
   6  11   2        0.94        1.25      2.33 o 
   7  11   2      310.56      321.66     14.48 o 
  -7  12   2        7.77        9.96      3.28 o 
  -6  12   2      617.99      623.68     22.93 o 
  -5  12   2      179.91      186.26      8.18 o 
  -4  12   2       64.24       57.17      4.69 o 
  -3  12   2      121.39      115.31      8.63 o 
  -2  12   2       26.30       32.40      4.16 o 
  -1  12   2       20.21       17.70      3.39 o 
   0  12   2        7.46       11.13      3.05 o 
   1  12   2     1572.52     1573.61     46.12 o 
   2  12   2       34.91       32.53      4.82 o 
   3  12   2      151.84      137.79     13.23 o 
   4  12   2      403.49      417.37     21.20 o 
   5  12   2      276.51      299.06     17.25 o 
   6  12   2      205.69      214.19     12.77 o 
  -6  13   2        0.07       -2.87      2.87 o 
  -5  13   2        8.44       17.31      5.34 o 
  -4  13   2        1.77        5.27      2.71 o 
  -3  13   2        6.70        6.89      4.19 o 
  -2  13   2       68.65       74.13      6.85 o 
  -1  13   2       59.02       42.79      7.74 o 
   0  13   2       30.81       38.25      4.12 o 
   1  13   2        1.47       -0.13      2.21 o 
   2  13   2       32.01       31.69      3.54 o 
   3  13   2      327.18      343.64     18.25 o 
   4  13   2      240.59      271.69     16.11 o 
   5  13   2      165.74      159.06     11.37 o 
   6  13   2        8.46        6.82      2.21 o 
  -4  14   2        0.14        3.74      3.29 o 
  -3  14   2      300.60      304.30     12.32 o 
  -2  14   2      464.34      478.22     18.59 o 
  -1  14   2      120.48      130.41     12.86 o 
   0  14   2      140.74      134.86      8.79 o 
   1  14   2      635.84      615.95     14.72 o 
   2  14   2       11.01        7.86      2.25 o 
   3  14   2        9.02        9.00      3.60 o 
   4  14   2       74.32       67.29      7.03 o 
   5  14   2       77.20       87.60      7.00 o 
  -4  15   2      117.12      108.05      5.70 o 
  -3  15   2       18.77       21.46      6.04 o 
  -2  15   2        5.14        4.78      2.15 o 
  -1  15   2      157.38      146.47      8.35 o 
   0  15   2      424.14      455.67     14.36 o 
   1  15   2       14.43        7.76      3.51 o 
   2  15   2        2.98        3.91      1.90 o 
   3  15   2      140.16      146.05      6.77 o 
  -2  16   2      151.98      156.36      9.66 o 
  -1  16   2       22.92       28.61      3.22 o 
   0  16   2        7.06        6.38      2.26 o 
   1  16   2      450.75      435.10     22.45 o 
 -11   1   3       33.22       37.83      3.59 o 
 -10   1   3      127.33      139.52      5.81 o 
  -9   1   3      205.47      209.37      7.87 o 
  -8   1   3      299.74      291.54     10.81 o 
  -7   1   3      996.29      968.20     20.65 o 
  -6   1   3      845.39      874.44     14.48 o 
  -5   1   3      306.17      311.14      7.73 o 
  -4   1   3      335.79      388.83     13.49 o 
  -3   1   3     3968.67     3874.57     38.07 o 
  -2   1   3      392.84      433.15      6.17 o 
  -1   1   3        2.82        2.26      0.56 o 
   0   1   3      829.87      817.18      7.38 o 
   1   1   3       90.87       70.82      2.22 o 
   2   1   3       23.88       24.51      1.55 o 
   3   1   3      147.96      165.52      6.81 o 
   4   1   3     3134.81     3265.26     23.73 o 
   5   1   3       53.16       54.28      3.01 o 
   6   1   3       17.16       16.32      2.27 o 
   7   1   3      414.43      454.51     11.28 o 
   8   1   3      433.38      425.99     12.35 o 
   9   1   3       54.84       46.95      3.27 o 
 -11   2   3       21.55       16.81      3.70 o 
 -10   2   3        0.46        1.57      1.39 o 
  -9   2   3      374.50      380.87     10.45 o 
  -8   2   3     2196.92     2145.46     31.95 o 
  -7   2   3        2.14        3.82      1.91 o 
  -6   2   3        4.03        5.10      1.27 o 
  -5   2   3       37.90       38.30      3.28 o 
  -4   2   3      103.35      179.76      9.36 o 
  -3   2   3      136.96      100.98      6.46 o 
  -2   2   3        6.33       12.76      1.70 o 
  -1   2   3     1097.46      974.03     11.80 o 
   0   2   3     3617.00     3597.56     21.56 o 
   1   2   3        0.68        0.94      0.80 o 
   2   2   3     1331.29     1375.08     10.87 o 
   3   2   3     3214.41     3210.27     30.22 o 
   4   2   3       74.56       92.31      3.76 o 
   5   2   3       41.60       46.26      3.11 o 
   6   2   3     1010.20     1078.60     13.65 o 
   7   2   3       50.43       46.44      4.45 o 
   8   2   3       75.17       76.05      4.65 o 
   9   2   3      169.20      160.52      8.89 o 
 -11   3   3       33.63       32.47      4.84 o 
 -10   3   3      207.11      187.38     12.70 o 
  -9   3   3        6.22        9.24      2.12 o 
  -8   3   3      122.28      119.30      6.03 o 
  -7   3   3      408.83      415.20      9.51 o 
  -6   3   3       66.60       54.07      2.85 o 
  -5   3   3      999.34     1017.32     12.52 o 
  -4   3   3     3546.78     3809.81     31.82 o 
  -3   3   3     4710.94     4790.65     63.42 o 
  -2   3   3     1806.13     1902.58     18.72 o 
  -1   3   3     1960.89     2094.71     15.91 o 
   0   3   3     8870.82     8738.30     29.09 o 
   1   3   3       99.89       68.89      2.49 o 
   2   3   3      131.65      166.82      4.14 o 
   3   3   3     2533.57     2664.82     33.29 o 
   4   3   3      149.71      120.83      4.88 o 
   5   3   3        4.87        7.03      2.42 o 
   6   3   3      151.21      155.04      6.74 o 
   7   3   3      442.26      447.72     12.86 o 
   8   3   3       12.04       13.57      3.45 o 
   9   3   3        2.21        2.67      2.24 o 
 -10   4   3       45.11       46.74      4.49 o 
  -9   4   3      133.30      126.94      6.89 o 
  -8   4   3       96.80       80.32      5.04 o 
  -7   4   3       87.94       89.33      4.30 o 
  -6   4   3        6.40        4.02      1.24 o 
  -5   4   3      370.92      341.00      7.30 o 
  -4   4   3     1715.81     1784.70     22.51 o 
  -3   4   3      169.41      143.01      6.41 o 
  -2   4   3       63.82       65.39      4.03 o 
  -1   4   3     3158.10     3149.06     25.33 o 
   0   4   3      104.40       96.59      3.09 o 
   1   4   3      790.41      793.89      8.80 o 
   2   4   3     1535.22     1509.70     13.51 o 
   3   4   3      478.59      478.71      7.36 o 
   4   4   3       95.09       86.56      3.72 o 
   5   4   3       19.95       17.75      2.07 o 
   6   4   3      332.09      337.73      9.80 o 
   7   4   3      499.33      517.63     17.62 o 
   8   4   3        3.47        6.93      2.95 o 
   9   4   3      157.27      154.43      8.28 o 
 -10   5   3        9.55       10.07      4.10 o 
  -9   5   3       21.99       30.23      3.39 o 
  -8   5   3      326.00      297.20      8.97 o 
  -7   5   3      321.73      319.46      7.33 o 
  -6   5   3      226.26      219.41      8.51 o 
  -5   5   3      935.74      989.66     12.27 o 
  -4   5   3      445.60      453.56      7.92 o 
  -3   5   3      595.93      697.35     14.22 o 
  -2   5   3       58.47       91.64      8.90 o 
  -1   5   3       21.82       26.34      2.38 o 
   0   5   3     2367.14     2443.30     20.38 o 
   1   5   3       18.91       23.40      3.98 o 
   2   5   3      904.78      917.80     15.38 o 
   3   5   3      852.88      857.53      9.51 o 
   4   5   3        3.63        3.18      1.42 o 
   5   5   3       83.31       80.75      5.74 o 
   6   5   3       41.48       38.10      6.42 o 
   7   5   3      691.11      703.60     20.29 o 
   8   5   3       27.86       36.52      4.91 o 
   9   5   3       47.99       31.64      5.37 o 
 -10   6   3       53.56       61.37      7.09 o 
  -9   6   3      104.32      114.08      7.67 o 
  -8   6   3       11.31       13.24      5.50 o 
  -7   6   3      892.34      854.72     17.81 o 
  -6   6   3      194.89      183.81      6.77 o 
  -5   6   3      115.17      118.33      4.17 o 
  -4   6   3      324.92      322.38      6.33 o 
  -3   6   3        7.58        9.07      1.58 o 
  -2   6   3     3282.28     3430.81     26.18 o 
  -1   6   3      560.69      575.90      9.99 o 
   0   6   3      783.36      829.61     13.67 o 
   1   6   3      907.41      945.06     17.47 o 
   2   6   3      844.37      807.21      9.93 o 
   3   6   3       85.45       83.42      3.29 o 
   4   6   3      905.15      919.71     12.45 o 
   5   6   3      856.81      869.06     13.01 o 
   6   6   3      254.44      252.80      9.34 o 
   7   6   3       69.81       81.78      7.12 o 
   8   6   3      206.19      235.29     13.65 o 
   9   6   3      234.79      246.70     12.34 o 
 -10   7   3        5.41        3.62      3.46 o 
  -9   7   3       15.74       26.87      6.25 o 
  -8   7   3       12.04       18.26      7.08 o 
  -7   7   3        3.08        7.77      3.48 o 
  -6   7   3      523.84      462.59     11.24 o 
  -5   7   3        2.37        4.47      1.59 o 
  -4   7   3      455.91      477.57      8.09 o 
  -3   7   3      744.10      755.53      9.68 o 
  -2   7   3      322.89      326.46      5.65 o 
  -1   7   3      196.20      183.86      4.77 o 
   0   7   3      510.20      603.06      9.18 o 
   1   7   3      204.14      207.17      5.55 o 
   2   7   3      241.81      256.11      6.76 o 
   3   7   3     1190.99     1269.07     14.79 o 
   4   7   3       25.84       30.40      4.18 o 
   5   7   3       15.57       12.12      2.80 o 
   6   7   3      593.70      581.69     14.51 o 
   7   7   3      128.09      130.44      6.38 o 
   8   7   3      298.46      306.39     10.84 o 
  -9   8   3      449.05      442.13     20.17 o 
  -8   8   3       59.52       59.51      5.76 o 
  -7   8   3        1.05        2.11      2.16 o 
  -6   8   3      424.71      366.45     15.23 o 
  -5   8   3     3182.35     3076.70     37.62 o 
  -4   8   3      258.77      258.07      6.22 o 
  -3   8   3        0.35        1.14      1.13 o 
  -2   8   3      653.03      661.52      8.46 o 
  -1   8   3      219.62      215.74      5.03 o 
   0   8   3     1537.99     1595.08     25.11 o 
   1   8   3      185.43      175.76      5.48 o 
   2   8   3      363.67      346.00      7.79 o 
   3   8   3       31.43       27.22      2.40 o 
   4   8   3      473.84      477.42     18.17 o 
   5   8   3      625.47      667.79     28.56 o 
   6   8   3      146.21      137.53      8.35 o 
   7   8   3       20.56       16.24      2.85 o 
   8   8   3      644.29      651.89     19.38 o 
  -9   9   3        0.50       -2.31      2.31 o 
  -8   9   3       20.38       26.84      4.06 o 
  -7   9   3        0.97        1.98      2.21 o 
  -6   9   3       29.53       22.03      3.82 o 
  -5   9   3        0.53        1.28      2.89 o 
  -4   9   3     2676.42     2665.01     22.91 o 
  -3   9   3      158.88      153.77      4.89 o 
  -2   9   3      428.40      426.52      7.20 o 
  -1   9   3      295.13      303.43      6.65 o 
   0   9   3      290.15      319.06      7.33 o 
   1   9   3       35.84       33.83      2.79 o 
   2   9   3       53.93       62.40      3.72 o 
   3   9   3      601.30      633.75     25.69 o 
   4   9   3      500.05      557.16     24.84 o 
   5   9   3      941.58      991.10     32.49 o 
   6   9   3      195.21      199.66     13.95 o 
   7   9   3       66.60       62.79      6.72 o 
  -8  10   3     1036.20     1006.50     19.54 o 
  -7  10   3       33.86       33.43      7.65 o 
  -6  10   3        0.30        1.99      1.93 o 
  -5  10   3      180.46      179.34     10.97 o 
  -4  10   3       79.56       71.43      7.20 o 
  -3  10   3      235.00      231.05      6.14 o 
  -2  10   3      538.15      531.35     10.61 o 
  -1  10   3      103.69      102.86      4.20 o 
   0  10   3      361.33      371.05      9.40 o 
   1  10   3       25.35       27.89      2.88 o 
   2  10   3      469.45      463.02     10.89 o 
   3  10   3      236.87      247.78     17.11 o 
   4  10   3       26.33       29.33      6.77 o 
   5  10   3      563.76      562.21     24.24 o 
   6  10   3       53.54       57.47      7.41 o 
   7  10   3      276.09      258.62     12.37 o 
  -8  11   3       29.71       34.77      5.82 o 
  -7  11   3      285.49      295.27     11.32 o 
  -6  11   3      367.58      356.13     11.50 o 
  -5  11   3        1.86       -2.08      2.08 o 
  -4  11   3       20.05       16.79      4.29 o 
  -3  11   3       71.59       83.17      7.61 o 
  -2  11   3       11.71       10.43      2.58 o 
  -1  11   3     1830.67     1871.40     19.79 o 
   0  11   3        3.28        3.25      2.13 o 
   1  11   3      680.60      679.59     18.98 o 
   2  11   3        9.94       17.73      5.68 o 
   3  11   3      127.55      141.57     13.16 o 
   4  11   3      678.83      743.10     28.54 o 
   5  11   3       75.45       89.96      9.80 o 
   6  11   3        0.55        3.49      2.43 o 
  -7  12   3       55.87       54.76      4.22 o 
  -6  12   3      167.76      148.39      6.40 o 
  -5  12   3        3.40        5.10      1.78 o 
  -4  12   3      263.27      273.53     12.91 o 
  -3  12   3       31.27       31.23      4.85 o 
  -2  12   3      202.54      206.99      8.64 o 
  -1  12   3      504.49      483.70     12.99 o 
   0  12   3      291.74      263.84     12.15 o 
   1  12   3        2.47        0.01      2.91 o 
   2  12   3      123.28      117.06     11.57 o 
   3  12   3       80.82       70.93      9.36 o 
   4  12   3       18.07       13.30      4.82 o 
   5  12   3       18.58       22.72      4.80 o 
   6  12   3        2.39        3.85      1.91 o 
  -6  13   3      554.58      482.43     14.86 o 
  -5  13   3      113.64      126.31      6.16 o 
  -4  13   3      123.84      111.72      7.94 o 
  -3  13   3      901.72      872.74     22.19 o 
  -2  13   3      556.01      564.52     17.98 o 
  -1  13   3      382.88      396.33     18.90 o 
   0  13   3      508.90      498.47     15.92 o 
   1  13   3     1357.09     1409.14     26.92 o 
   2  13   3      423.56      456.46     20.67 o 
   3  13   3      164.31      172.12     12.91 o 
   4  13   3     1002.93     1135.47     30.18 o 
   5  13   3      232.58      231.68     12.24 o 
  -5  14   3      133.96      148.52     10.75 o 
  -4  14   3      222.92      206.73      9.13 o 
  -3  14   3        0.15       -1.00      3.15 o 
  -2  14   3       19.62        8.34      3.20 o 
  -1  14   3       96.29      103.87     11.20 o 
   0  14   3        3.30        5.39      2.06 o 
   1  14   3      116.88      118.18      7.25 o 
   2  14   3       36.01       31.21      4.97 o 
   3  14   3        4.47        2.85      3.51 o 
   4  14   3        2.39        8.14      2.20 o 
  -4  15   3       12.65       12.44      3.79 o 
  -3  15   3      430.31      409.71     16.81 o 
  -2  15   3      163.22      157.33      8.15 o 
  -1  15   3      323.26      312.11     16.69 o 
   0  15   3       14.46       23.41      3.34 o 
   1  15   3      272.35      277.64      8.30 o 
   2  15   3        1.72        2.88      2.63 o 
   3  15   3       49.93       65.86      6.82 o 
  -1  16   3      563.31      485.71     16.22 o 
 -10   0   4        7.84       10.62      2.87 o 
  -9   0   4       21.27       38.34      8.47 o 
  -8   0   4      328.62      316.84     20.83 o 
  -7   0   4     2103.92     2032.62     29.87 o 
  -6   0   4      614.96      559.53     15.15 o 
  -5   0   4       87.63      137.91     10.12 o 
  -4   0   4     3428.47     3680.41     44.71 o 
  -3   0   4     4655.62     4474.16     45.04 o 
  -2   0   4     2455.36     2559.06     51.43 o 
  -1   0   4     1024.62      918.96     10.40 o 
   0   0   4     2160.82     2054.88     25.61 o 
   1   0   4       32.70       49.25      2.49 o 
   2   0   4    12110.08    11459.80     81.38 o 
   3   0   4     2945.30     3119.21     32.54 o 
   4   0   4       64.22       61.73      5.70 o 
   5   0   4      334.73      417.34     45.52 o 
   6   0   4       57.85       50.92      5.49 o 
   7   0   4      766.84      751.06     28.09 o 
   8   0   4      107.80      123.88     11.33 o 
   9   0   4       53.88       68.59      7.08 o 
 -10   1   4        0.04        0.30      1.36 o 
  -9   1   4       22.01       26.67      2.90 o 
  -8   1   4      658.63      640.52     13.46 o 
  -7   1   4      107.23      110.93      6.27 o 
  -6   1   4      578.17      612.13     15.76 o 
  -5   1   4      311.57      355.99      9.06 o 
  -4   1   4      935.57     1031.43     23.98 o 
  -3   1   4      323.08      308.97      7.04 o 
  -2   1   4       59.21       54.44      2.94 o 
  -1   1   4        0.39        1.84      1.09 o 
   0   1   4      245.23      241.77      4.63 o 
   1   1   4      826.80      910.32     21.71 o 
   2   1   4       20.68       15.54      2.59 o 
   3   1   4     6851.07     7395.07     71.61 o 
   4   1   4      401.13      422.11      8.32 o 
   5   1   4       74.60       72.72      4.51 o 
   6   1   4       24.16       19.08      3.33 o 
   7   1   4        4.96        2.51      1.84 o 
   8   1   4       10.69       10.40      2.21 o 
   9   1   4        2.25        6.94      2.06 o 
 -10   2   4      164.61      157.34      5.80 o 
  -9   2   4      170.77      154.87      6.44 o 
  -8   2   4      168.86      171.13      6.21 o 
  -7   2   4      163.80      171.45      6.43 o 
  -6   2   4      277.97      285.05      9.12 o 
  -5   2   4     2339.28     2401.65     25.53 o 
  -4   2   4      240.46      280.41      8.06 o 
  -3   2   4       89.54       80.84      4.10 o 
  -2   2   4     1254.11     1275.95     38.23 o 
  -1   2   4      200.97      237.61      6.11 o 
   0   2   4     2091.79     2143.70     17.50 o 
   1   2   4      191.12      202.19      4.41 o 
   2   2   4      479.00      437.50     11.24 o 
   3   2   4        4.70        9.91      1.73 o 
   4   2   4     1863.14     1979.74     31.86 o 
   5   2   4      663.03      703.46     16.96 o 
   6   2   4      196.83      187.87      8.24 o 
   7   2   4       74.45       89.28      5.07 o 
   8   2   4      180.48      175.91      7.40 o 
   9   2   4      214.67      229.18     12.75 o 
 -10   3   4       48.68       44.48      4.72 o 
  -9   3   4        7.54        7.93      2.28 o 
  -8   3   4      508.22      476.28     11.60 o 
  -7   3   4      207.43      194.02      7.02 o 
  -6   3   4     1531.03     1545.11     20.64 o 
  -5   3   4     1519.03     1572.18     13.69 o 
  -4   3   4      780.87      883.19     10.22 o 
  -3   3   4      230.01      220.53      8.99 o 
  -2   3   4      335.85      353.53     11.98 o 
  -1   3   4     1360.32     1399.35     13.67 o 
   0   3   4      333.55      336.36      6.98 o 
   1   3   4     1735.14     1714.69     18.21 o 
   2   3   4      585.14      640.90      8.60 o 
   3   3   4      344.67      360.55      6.96 o 
   4   3   4       54.02       37.80      2.82 o 
   5   3   4       32.07       36.42      2.96 o 
   6   3   4       58.73       54.39      6.08 o 
   7   3   4      698.75      642.92     15.49 o 
   8   3   4       30.82       16.41      3.35 o 
   9   3   4      150.89      159.91     10.28 o 
 -10   4   4       46.90       45.98      4.78 o 
  -9   4   4       16.74        7.36      2.38 o 
  -8   4   4      124.22      110.11      5.71 o 
  -7   4   4       61.97       68.75      3.94 o 
  -6   4   4      711.24      754.40     15.91 o 
  -5   4   4       19.01       16.21      1.81 o 
  -4   4   4      113.59      101.22      3.43 o 
  -3   4   4      394.11      403.44     10.37 o 
  -2   4   4      655.98      726.44     13.20 o 
  -1   4   4      991.11     1012.31     12.74 o 
   0   4   4      219.37      234.45      6.32 o 
   1   4   4      760.87      806.68     11.70 o 
   2   4   4       15.70       14.98      1.34 o 
   3   4   4        5.00        7.76      1.42 o 
   4   4   4        1.89        5.61      1.45 o 
   5   4   4        6.88        4.91      2.09 o 
   6   4   4       96.01       95.18      8.81 o 
   7   4   4       16.07       11.30      2.97 o 
   8   4   4      158.77      138.42      8.31 o 
   9   4   4      176.38      151.73      9.73 o 
 -10   5   4      109.61       95.51      9.09 o 
  -9   5   4      811.78      768.95     20.26 o 
  -8   5   4      576.86      518.33     11.68 o 
  -7   5   4      339.47      333.91     10.44 o 
  -6   5   4      106.72      110.39      4.57 o 
  -5   5   4      209.43      208.55      5.52 o 
  -4   5   4       68.05       87.80      3.21 o 
  -3   5   4      861.42      836.73     11.87 o 
  -2   5   4     2169.61     2287.00     20.65 o 
  -1   5   4      173.54      205.92      6.34 o 
   0   5   4       81.74      106.17      4.67 o 
   1   5   4      454.41      464.13      8.31 o 
   2   5   4       64.17       52.66      2.42 o 
   3   5   4      203.43      220.72      5.45 o 
   4   5   4      844.74      859.93     16.40 o 
   5   5   4      174.33      172.46      5.86 o 
   6   5   4       66.49       72.16      5.55 o 
   7   5   4      173.96      191.21      8.27 o 
   8   5   4     1031.63      996.77     29.26 o 
 -10   6   4      201.16      188.43     11.60 o 
  -9   6   4       55.34       51.93     16.11 o 
  -8   6   4      183.16      154.73      7.62 o 
  -7   6   4       60.07       78.09      7.29 o 
  -6   6   4        8.56        7.52      1.73 o 
  -5   6   4       80.95       81.85      3.66 o 
  -4   6   4        0.68        1.66      1.21 o 
  -3   6   4      141.33      166.52      4.24 o 
  -2   6   4       30.03       39.47      2.52 o 
  -1   6   4       19.17       26.56      2.21 o 
   0   6   4      344.78      356.94      7.65 o 
   1   6   4        5.27       -0.82      1.22 o 
   2   6   4       11.88       15.39      1.85 o 
   3   6   4       78.16       79.39      3.85 o 
   4   6   4       28.46       34.17      4.42 o 
   5   6   4      288.60      270.09      9.09 o 
   6   6   4      328.19      319.40     12.71 o 
   7   6   4      235.21      240.76     11.17 o 
   8   6   4        1.11        1.62      2.32 o 
 -10   7   4       95.54       83.19      7.49 o 
  -9   7   4      474.01      480.34     21.63 o 
  -8   7   4        0.90        0.96      4.74 o 
  -7   7   4      119.44      109.45      6.70 o 
  -6   7   4      902.27      861.49     31.80 o 
  -5   7   4        4.58        4.56      1.47 o 
  -4   7   4      212.91      205.17      5.60 o 
  -3   7   4      485.62      481.98      9.30 o 
  -2   7   4     1257.27     1287.61     12.66 o 
  -1   7   4       69.98       62.14      2.81 o 
   0   7   4      168.90      170.04      8.35 o 
   1   7   4     2156.65     2244.23     22.02 o 
   2   7   4       49.49       53.00      3.55 o 
   3   7   4     1041.25     1123.90     16.30 o 
   4   7   4      875.37      898.92     17.73 o 
   5   7   4      431.97      451.15     14.96 o 
   6   7   4       28.89       28.12      3.84 o 
   7   7   4      182.55      167.99     12.26 o 
   8   7   4      161.48      160.33      9.71 o 
  -9   8   4      132.79      136.83     11.21 o 
  -8   8   4      388.97      367.17     13.55 o 
  -7   8   4       95.66       81.62     14.07 o 
  -6   8   4      111.12      117.32      8.99 o 
  -5   8   4      434.88      397.92      8.18 o 
  -4   8   4      310.60      293.12      6.88 o 
  -3   8   4       81.71       87.19      3.73 o 
  -2   8   4       12.42       15.49      1.77 o 
  -1   8   4       34.00       31.74      2.57 o 
   0   8   4       19.03       23.51      2.54 o 
   1   8   4       27.83       28.17      2.89 o 
   2   8   4      420.49      427.68     12.78 o 
   3   8   4      105.52      104.16      6.36 o 
   4   8   4       77.74       82.80      6.70 o 
   5   8   4       85.24       95.81      6.99 o 
   6   8   4      244.67      251.67     17.86 o 
   7   8   4       65.03       73.30      7.35 o 
  -9   9   4        3.62       11.40      3.49 o 
  -8   9   4      425.15      417.67     13.66 o 
  -7   9   4        1.99        0.48      1.93 o 
  -6   9   4        6.98       10.92      3.59 o 
  -5   9   4      431.85      460.40     16.96 o 
  -4   9   4      634.15      665.22     10.49 o 
  -3   9   4      477.13      462.31      8.55 o 
  -2   9   4       42.25       43.21      3.14 o 
  -1   9   4       33.40       35.41      2.84 o 
   0   9   4     1985.65     1997.42     28.83 o 
   1   9   4       74.03       76.23      4.52 o 
   2   9   4      368.43      372.03     11.15 o 
   3   9   4     1610.40     1751.63     43.35 o 
   4   9   4      111.65      112.44     11.52 o 
   5   9   4       35.43       39.48      6.81 o 
   6   9   4       70.42       78.56      7.93 o 
  -8  10   4      175.43      168.42      7.91 o 
  -7  10   4      241.59      254.87     11.57 o 
  -6  10   4        4.10       -0.38      2.01 o 
  -5  10   4       13.17       14.81      4.06 o 
  -4  10   4     3040.19     2986.60     35.07 o 
  -3  10   4      366.21      374.11     11.55 o 
  -2  10   4       32.58       32.23      2.85 o 
  -1  10   4     4352.05     4236.99     77.24 o 
   0  10   4      526.47      568.43     11.93 o 
   1  10   4       33.32       29.87      6.40 o 
   2  10   4      181.30      190.80     14.93 o 
   3  10   4     1113.17     1298.65     37.80 o 
   4  10   4      250.61      270.76     17.11 o 
   5  10   4        6.18        9.30      3.21 o 
   6  10   4      311.60      335.32     14.92 o 
  -7  11   4       45.29       41.21      4.47 o 
  -6  11   4      285.73      282.77     10.11 o 
  -5  11   4       69.64       67.20      6.75 o 
  -4  11   4      115.24       99.93      8.17 o 
  -3  11   4       47.20       50.79      4.67 o 
  -2  11   4      212.84      217.98     11.62 o 
  -1  11   4      154.83      172.25      7.81 o 
   0  11   4       68.58       79.57      7.06 o 
   1  11   4        6.18        9.35      4.87 o 
   2  11   4      348.12      370.71     20.29 o 
   3  11   4       75.56       77.51      9.46 o 
   4  11   4       47.58       60.72      8.21 o 
   5  11   4      497.34      520.76     20.25 o 
   6  11   4      413.57      421.14     14.98 o 
  -7  12   4      277.63      277.06     11.47 o 
  -6  12   4        1.76        3.36      1.49 o 
  -5  12   4       89.68       89.14      5.65 o 
  -4  12   4      467.49      472.13     16.38 o 
  -3  12   4        5.11        5.67      2.38 o 
  -2  12   4       26.13       27.85      3.36 o 
  -1  12   4       23.12       26.04      3.49 o 
   0  12   4       80.03       99.17      7.62 o 
   1  12   4       71.27       74.47      6.50 o 
   2  12   4      144.01      157.20     12.91 o 
   3  12   4      638.02      768.17     27.14 o 
   4  12   4        3.86        7.88      3.72 o 
   5  12   4       97.29      109.19      8.54 o 
  -5  13   4       43.38       44.29      4.64 o 
  -4  13   4       51.74       48.56      5.11 o 
  -3  13   4        4.55        3.23      2.10 o 
  -2  13   4        0.35        1.03      1.98 o 
  -1  13   4        0.07        0.09      2.35 o 
   0  13   4        2.02        4.34      3.04 o 
   1  13   4       31.02       42.51      5.18 o 
   2  13   4       11.56       12.12      3.30 o 
   3  13   4        0.98       -1.80      3.37 o 
   4  13   4      291.72      277.98     21.60 o 
  -5  14   4      242.82      248.53     13.31 o 
  -4  14   4      735.73      761.86     25.15 o 
  -3  14   4        8.82       16.94      5.22 o 
  -2  14   4       29.83       25.94      6.09 o 
  -1  14   4      337.38      342.73     11.34 o 
   0  14   4      234.47      206.64      9.09 o 
   1  14   4       24.73       30.32      7.87 o 
   2  14   4      144.13      151.23      7.53 o 
   3  14   4       56.69       56.83      5.37 o 
  -3  15   4       31.42       25.09      3.10 o 
  -2  15   4       12.24        8.89      2.32 o 
  -1  15   4        0.94       -1.99      1.99 o 
   0  15   4      274.26      268.31      9.51 o 
   1  15   4      180.61      166.14     10.61 o 
 -10   1   5       12.91       17.97      2.46 o 
  -9   1   5      209.72      239.07     12.31 o 
  -8   1   5      305.25      278.32     18.01 o 
  -7   1   5      524.21      509.94     14.01 o 
  -6   1   5      206.73      233.96      8.68 o 
  -5   1   5     2147.00     2161.19     23.81 o 
  -4   1   5      241.18      255.07      6.05 o 
  -3   1   5      295.28      347.64      8.34 o 
  -2   1   5      827.55      838.09     19.71 o 
  -1   1   5      367.38      308.97     12.23 o 
   0   1   5      450.86      445.18      7.47 o 
   1   1   5      123.10      115.75      4.32 o 
   2   1   5      948.00      914.85     19.45 o 
   3   1   5       71.16       72.35      4.19 o 
   4   1   5       19.19       23.16      3.04 o 
   5   1   5      868.57      911.56     23.27 o 
   6   1   5      143.26      153.55      9.45 o 
   7   1   5       26.30       32.37      4.24 o 
   8   1   5      237.91      239.60      9.41 o 
 -10   2   5      361.24      383.12     11.46 o 
  -9   2   5        0.20        1.35      1.64 o 
  -8   2   5      234.45      215.92      8.98 o 
  -7   2   5     1551.47     1644.45     22.56 o 
  -6   2   5       58.37       55.82      4.59 o 
  -5   2   5       37.06       38.98      3.16 o 
  -4   2   5       34.39       38.25      2.79 o 
  -3   2   5      260.00      267.20      7.45 o 
  -2   2   5       28.47       22.99      2.33 o 
  -1   2   5       67.01       65.18      3.00 o 
   0   2   5        7.27       11.14      1.44 o 
   1   2   5       43.78       44.20      2.78 o 
   2   2   5      118.58      113.93      5.64 o 
   3   2   5      101.31      107.94      5.04 o 
   4   2   5     1829.84     1786.09     24.89 o 
   5   2   5      106.35      110.57      9.13 o 
   6   2   5        0.29       14.85     16.27 o 
   7   2   5      424.55      453.65     14.65 o 
   8   2   5       64.17       53.02      6.79 o 
 -10   3   5       33.16       32.22      3.17 o 
  -9   3   5       64.05       59.98      4.93 o 
  -8   3   5      192.71      207.67      7.49 o 
  -7   3   5      259.28      258.27     11.91 o 
  -6   3   5        8.63        8.49      2.08 o 
  -5   3   5      642.24      669.18     13.57 o 
  -4   3   5      154.60      150.43      5.21 o 
  -3   3   5      681.02      754.77      9.25 o 
  -2   3   5     2015.28     2093.78     16.63 o 
  -1   3   5     5233.35     5223.63     46.08 o 
   0   3   5      195.03      206.35      5.21 o 
   1   3   5      126.68      118.16      3.71 o 
   2   3   5     1988.28     1991.59     18.44 o 
   3   3   5        3.29        1.92      1.87 o 
   4   3   5      224.83      203.20      6.50 o 
   5   3   5      108.89      118.03      6.58 o 
   6   3   5       76.36       71.04      4.99 o 
   7   3   5      120.60       94.59     10.02 o 
   8   3   5        3.32       -1.67      2.48 o 
 -10   4   5      144.63      145.90     10.64 o 
  -9   4   5       29.53       23.35      2.87 o 
  -8   4   5      109.04      126.30      5.83 o 
  -7   4   5      666.42      632.12     25.66 o 
  -6   4   5       53.68       38.49      3.36 o 
  -5   4   5       35.12       48.16      3.21 o 
  -4   4   5      253.61      249.68      5.55 o 
  -3   4   5      176.02      144.10      3.97 o 
  -2   4   5      178.31      203.94      5.53 o 
  -1   4   5     1190.64     1253.31     11.80 o 
   0   4   5     1541.78     1525.27     17.33 o 
   1   4   5       53.16       47.80      2.32 o 
   2   4   5      191.88      166.58      5.00 o 
   3   4   5      252.11      268.07      7.43 o 
   4   4   5      533.49      510.09     24.93 o 
   5   4   5        7.94        5.54      4.58 o 
   6   4   5      163.38      163.03     13.87 o 
   7   4   5        1.38        2.90      3.87 o 
   8   4   5       18.14       13.80      4.32 o 
 -10   5   5        3.58       -0.47      1.63 o 
  -9   5   5      288.89      291.59     11.93 o 
  -8   5   5        0.21        1.85      1.92 o 
  -7   5   5       80.70       69.95      6.48 o 
  -6   5   5        0.18        0.15      1.97 o 
  -5   5   5       24.27       27.27      2.67 o 
  -4   5   5      351.25      350.70      6.93 o 
  -3   5   5       67.23       56.98      3.08 o 
  -2   5   5      101.62      116.09      4.00 o 
  -1   5   5      216.78      255.56      5.27 o 
   0   5   5        3.41        4.82      1.14 o 
   1   5   5      158.69      154.64      4.65 o 
   2   5   5      560.74      543.68     10.61 o 
   3   5   5        2.59        2.73      1.88 o 
   4   5   5      240.51      227.05      8.73 o 
   5   5   5      261.59      260.87     17.27 o 
   6   5   5      262.51      258.53     17.01 o 
   7   5   5      262.84      256.09     15.44 o 
   8   5   5       51.62       52.73      6.06 o 
  -9   6   5      106.15      105.45      7.15 o 
  -8   6   5       23.18       39.06      4.12 o 
  -7   6   5      126.07      129.19      8.34 o 
  -6   6   5      167.72      185.36     10.24 o 
  -5   6   5      227.10      227.44      6.15 o 
  -4   6   5      961.96      961.89     11.04 o 
  -3   6   5      677.10      682.37      8.91 o 
  -2   6   5        5.29        5.91      1.41 o 
  -1   6   5      325.97      315.82      6.17 o 
   0   6   5      411.72      409.06      6.96 o 
   1   6   5      750.73      751.50     11.25 o 
   2   6   5      444.73      422.50      9.68 o 
   3   6   5      978.92      996.05     17.95 o 
   4   6   5        9.19       13.25      3.04 o 
   5   6   5       13.65       14.23      5.04 o 
   6   6   5      269.22      264.07     16.33 o 
   7   6   5      258.04      244.38     13.85 o 
  -9   7   5       17.02       23.10      5.15 o 
  -8   7   5       60.39       55.78      4.57 o 
  -7   7   5        8.05        7.63      2.23 o 
  -6   7   5       20.29       16.13      3.40 o 
  -5   7   5        1.28        0.48      1.30 o 
  -4   7   5     1816.55     1796.56     19.34 o 
  -3   7   5      136.05      127.30      4.11 o 
  -2   7   5        0.22        0.78      1.03 o 
  -1   7   5      133.00      126.52      3.82 o 
   0   7   5       38.59       46.23      2.97 o 
   1   7   5      217.46      235.03      7.06 o 
   2   7   5      321.29      321.66      8.71 o 
   3   7   5       17.67       14.25      3.58 o 
   4   7   5       50.78       43.82      4.86 o 
   5   7   5        1.66        1.81      1.82 o 
   6   7   5       66.26       69.26      8.31 o 
   7   7   5       61.01       54.89      6.33 o 
  -9   8   5       25.38       21.26      4.54 o 
  -8   8   5      165.28      179.39      9.33 o 
  -7   8   5       98.45      101.20      8.00 o 
  -6   8   5      277.53      284.14     10.38 o 
  -5   8   5      576.95      554.67     14.38 o 
  -4   8   5      811.29      825.86     11.65 o 
  -3   8   5      198.53      192.01      5.55 o 
  -2   8   5       56.65       62.11      3.58 o 
  -1   8   5      465.17      487.25      9.28 o 
   0   8   5      710.86      711.83     12.47 o 
   1   8   5      592.54      641.66     13.23 o 
   2   8   5       43.42       34.03      4.68 o 
   3   8   5        5.64        0.79      3.23 o 
   4   8   5      344.53      345.79     12.85 o 
   5   8   5        2.76        0.60      4.64 o 
   6   8   5       67.96       70.60      7.23 o 
  -8   9   5       18.45       15.63      2.93 o 
  -7   9   5      165.07      160.10      9.54 o 
  -6   9   5      165.32      153.33      7.49 o 
  -5   9   5       20.19       13.10      2.80 o 
  -4   9   5        1.74        3.27      2.28 o 
  -3   9   5     1352.79     1306.15     21.27 o 
  -2   9   5      203.88      228.68      6.76 o 
  -1   9   5      765.86      756.22     14.18 o 
   0   9   5       55.96       75.65      5.56 o 
   1   9   5      156.64      166.47     13.38 o 
   2   9   5       12.89       12.79      5.25 o 
   3   9   5      149.75      154.64     12.67 o 
   4   9   5        4.85        4.38      2.56 o 
   5   9   5       90.75       85.04      8.18 o 
  -8  10   5      449.79      442.55     12.03 o 
  -7  10   5      123.54      130.04      8.00 o 
  -6  10   5      110.07       98.15      7.83 o 
  -5  10   5      179.64      190.86     10.43 o 
  -4  10   5       21.10       17.32      3.25 o 
  -3  10   5     1146.20     1134.00     19.90 o 
  -2  10   5      132.61      134.60      7.02 o 
  -1  10   5      235.65      219.27     10.99 o 
   0  10   5       33.23       26.86      4.84 o 
   1  10   5        3.78        2.70      2.82 o 
   2  10   5       99.81      108.14     11.21 o 
   3  10   5      139.29      141.29     11.99 o 
   4  10   5      226.39      222.04     13.97 o 
   5  10   5       10.64        3.84      2.49 o 
  -7  11   5        4.90        2.19      2.94 o 
  -6  11   5      250.82      269.78     11.47 o 
  -5  11   5      132.70      139.21      9.07 o 
  -4  11   5      301.97      303.35     12.91 o 
  -3  11   5        0.59        2.39      2.70 o 
  -2  11   5        8.69       11.22      2.79 o 
  -1  11   5      628.61      620.43     17.97 o 
   0  11   5      128.38      132.39      8.59 o 
   1  11   5      872.82      894.09     35.24 o 
   2  11   5       53.22       59.28      5.77 o 
   3  11   5      170.44      189.64     13.49 o 
   4  11   5      187.17      199.38     12.37 o 
   5  11   5      107.96      109.44      7.95 o 
  -6  12   5        0.48        1.49      1.58 o 
  -5  12   5        3.09        8.53      5.88 o 
  -4  12   5       72.98       69.11      6.28 o 
  -3  12   5       32.82       39.07      3.75 o 
  -2  12   5        5.39        6.10      2.03 o 
  -1  12   5       52.85       40.53      5.00 o 
   0  12   5      467.87      483.88     22.08 o 
   1  12   5      324.50      322.36     13.92 o 
   2  12   5        0.95        4.26      1.97 o 
   3  12   5        0.80        2.80      1.89 o 
   4  12   5        5.11        4.03      5.40 o 
  -5  13   5      490.54      513.86     10.62 o 
  -4  13   5       75.07       73.00      6.16 o 
  -3  13   5       13.92        9.38      2.46 o 
  -2  13   5      840.54      810.05     26.97 o 
  -1  13   5      864.70      838.32     18.67 o 
   0  13   5       92.95       90.64     10.88 o 
   1  13   5      692.81      718.35     36.70 o 
   2  13   5       89.38       89.51      6.08 o 
   3  13   5      112.64      122.78      6.69 o 
  -4  14   5       25.02       27.01      4.78 o 
  -3  14   5       25.06       20.07      5.26 o 
  -2  14   5      224.37      213.16      9.13 o 
  -1  14   5       83.42       71.65      5.73 o 
   0  14   5       77.17       76.21      5.15 o 
   1  14   5       17.36       18.56      2.71 o 
   2  14   5        4.05        0.64      2.12 o 
 -10   0   6      189.07      191.81     12.91 o 
  -9   0   6      232.19      231.52     16.14 o 
  -8   0   6       60.77       71.61      9.72 o 
  -7   0   6      476.93      506.20     24.15 o 
  -6   0   6     1030.35     1117.18     34.13 o 
  -5   0   6     6501.46     6544.30     56.58 o 
  -4   0   6      226.36      251.59     10.51 o 
  -3   0   6     1453.04     1489.72     18.64 o 
  -2   0   6      865.37      859.38     13.24 o 
  -1   0   6       82.12       76.65      5.98 o 
   0   0   6     1019.81     1031.39     27.86 o 
   1   0   6     1007.64     1018.77     28.23 o 
   2   0   6      121.43      113.42     10.30 o 
   3   0   6     3187.83     3101.92     39.07 o 
   4   0   6       36.44       46.95      8.08 o 
   5   0   6      452.53      426.12     21.42 o 
   6   0   6      222.49      270.06     16.46 o 
   7   0   6       33.83       24.87      4.93 o 
 -10   1   6        1.75        7.48      2.45 o 
  -9   1   6        0.09       -2.37      2.37 o 
  -8   1   6       10.20       11.04      2.82 o 
  -7   1   6       55.16       52.90      6.32 o 
  -6   1   6      325.12      343.32     10.86 o 
  -5   1   6      300.61      311.42     10.13 o 
  -4   1   6     1857.16     1903.87     17.74 o 
  -3   1   6      254.00      257.62      6.78 o 
  -2   1   6        7.34        4.62      1.13 o 
  -1   1   6        1.20        1.82      1.57 o 
   0   1   6      125.86      116.04     14.92 o 
   1   1   6      231.83      224.94      9.62 o 
   2   1   6       64.37       60.59      4.52 o 
   3   1   6      774.67      747.60     15.75 o 
   4   1   6     1337.41     1317.22     26.00 o 
   5   1   6       69.62       72.40      6.46 o 
   6   1   6       75.32       68.84      6.01 o 
   7   1   6        1.35        3.57      2.70 o 
 -10   2   6      108.14      116.18      6.77 o 
  -9   2   6      206.58      252.46     11.74 o 
  -8   2   6       22.17       19.93      3.51 o 
  -7   2   6       43.87       42.45      4.26 o 
  -6   2   6      174.55      206.66      8.63 o 
  -5   2   6      468.96      504.32     10.98 o 
  -4   2   6        1.73        3.12      1.77 o 
  -3   2   6      324.07      303.96      6.74 o 
  -2   2   6        8.01       11.17      2.33 o 
  -1   2   6       21.78       21.29      2.18 o 
   0   2   6      909.17      885.31     24.86 o 
   1   2   6       37.73       32.36      3.26 o 
   2   2   6      242.11      237.50      8.59 o 
   3   2   6      183.94      163.85      7.64 o 
   4   2   6     2039.95     2039.70     32.00 o 
   5   2   6       71.89       70.71      6.24 o 
   6   2   6       39.96       46.49      4.88 o 
   7   2   6      112.56      138.71      7.17 o 
 -10   3   6       36.45       28.74      3.53 o 
  -9   3   6       94.47       96.84      5.50 o 
  -8   3   6      177.04      135.51      6.05 o 
  -7   3   6      140.36      142.06      9.27 o 
  -6   3   6     1519.60     1543.56     19.82 o 
  -5   3   6       87.47       84.36      4.64 o 
  -4   3   6     1193.14     1256.24     16.20 o 
  -3   3   6       34.32       28.43      2.27 o 
  -2   3   6      183.14      169.53      6.67 o 
  -1   3   6      283.17      269.74      5.72 o 
   0   3   6      805.43      863.12     11.58 o 
   1   3   6      204.54      221.41      6.45 o 
   2   3   6       25.04       35.09      3.42 o 
   3   3   6     2835.17     2892.07     31.02 o 
   4   3   6      158.46      161.89      9.10 o 
   5   3   6        5.88        5.69      2.32 o 
   6   3   6       28.82       25.72      6.09 o 
   7   3   6        1.95        8.59      3.31 o 
 -10   4   6       69.56       78.97      7.20 o 
  -9   4   6       14.00       11.23      2.27 o 
  -8   4   6        6.66        7.42      1.87 o 
  -7   4   6      577.76      557.72     17.85 o 
  -6   4   6        0.67        7.56      3.27 o 
  -5   4   6      101.67      102.75      4.67 o 
  -4   4   6      119.10      122.94      4.75 o 
  -3   4   6      573.73      610.67     14.92 o 
  -2   4   6      267.98      287.80     12.70 o 
  -1   4   6      131.01      118.84      4.50 o 
   0   4   6      386.82      369.20      6.93 o 
   1   4   6      240.35      240.71      6.05 o 
   2   4   6       71.43       62.55      3.89 o 
   3   4   6      909.61      904.85     22.61 o 
   4   4   6        8.98        9.76      5.65 o 
   5   4   6      194.99      187.36     14.43 o 
   6   4   6       75.22       68.52      8.72 o 
   7   4   6      340.22      329.66     15.49 o 
  -9   5   6      137.47      125.18      5.75 o 
  -8   5   6      721.20      655.50     14.61 o 
  -7   5   6      106.37      102.65      7.88 o 
  -6   5   6      122.00      119.12      8.57 o 
  -5   5   6      579.05      594.75     11.13 o 
  -4   5   6      175.61      174.57      6.48 o 
  -3   5   6       32.06       35.46      3.42 o 
  -2   5   6      540.36      551.89     13.51 o 
  -1   5   6      306.49      280.84      7.14 o 
   0   5   6      190.41      189.96      5.26 o 
   1   5   6        4.31        5.41      1.64 o 
   2   5   6      442.07      428.18     15.30 o 
   3   5   6       33.11       25.86      3.81 o 
   4   5   6       55.93       53.41      8.50 o 
   5   5   6      127.92      131.43     11.90 o 
   6   5   6      483.08      493.72     21.01 o 
   7   5   6       49.19       44.38      5.79 o 
  -9   6   6       39.17       42.51      3.32 o 
  -8   6   6      442.98      440.33     10.11 o 
  -7   6   6       29.42       39.51      4.98 o 
  -6   6   6       67.77       61.86      6.44 o 
  -5   6   6      158.99      146.38      7.66 o 
  -4   6   6       53.48       53.76      3.20 o 
  -3   6   6       70.02       74.51      3.49 o 
  -2   6   6        6.41        6.81      1.52 o 
  -1   6   6      270.04      291.80      6.80 o 
   0   6   6      549.49      573.53      9.36 o 
   1   6   6       24.45       24.61      2.65 o 
   2   6   6        6.11       10.89      2.67 o 
   3   6   6      120.71      133.55      8.00 o 
   4   6   6      840.74      906.64     30.62 o 
   5   6   6      314.76      306.27     17.28 o 
   6   6   6        8.90       14.31      4.73 o 
   7   6   6      176.01      160.12      9.30 o 
  -9   7   6      106.83      105.84      8.64 o 
  -8   7   6      500.30      536.05     12.36 o 
  -7   7   6      108.55      114.23      7.54 o 
  -6   7   6       28.38       24.67      4.54 o 
  -5   7   6      919.19      926.32     18.65 o 
  -4   7   6      136.03      122.03      5.91 o 
  -3   7   6      362.40      331.61      6.66 o 
  -2   7   6      281.88      242.66      7.36 o 
  -1   7   6     1406.91     1494.70     15.80 o 
   0   7   6        8.48        7.45      2.00 o 
   1   7   6       17.77       18.16      2.30 o 
   2   7   6      595.24      592.81     16.09 o 
   3   7   6      544.70      553.02     15.57 o 
   4   7   6      327.15      304.72     14.51 o 
   5   7   6      214.48      204.91     13.29 o 
   6   7   6      178.11      198.82     11.55 o 
  -8   8   6        0.47        1.26      1.88 o 
  -7   8   6       20.03       18.24      3.25 o 
  -6   8   6      293.20      318.00     12.76 o 
  -5   8   6      996.21      921.88     18.45 o 
  -4   8   6      391.33      394.86     12.05 o 
  -3   8   6        7.78        5.84      2.35 o 
  -2   8   6      126.84      113.70      6.30 o 
  -1   8   6        0.48       -1.57      2.33 o 
   0   8   6       85.04       90.00      5.47 o 
   1   8   6        1.26        1.65      2.35 o 
   2   8   6       39.16       38.08      6.55 o 
   3   8   6      121.35      114.86     10.05 o 
   4   8   6      379.32      374.11     11.85 o 
   5   8   6        8.28       10.52      3.82 o 
  -8   9   6       84.55       69.73      5.19 o 
  -7   9   6       17.67       10.99      3.14 o 
  -6   9   6      279.35      265.52     11.03 o 
  -5   9   6       59.83       65.26      5.24 o 
  -4   9   6      569.64      550.80     13.91 o 
  -3   9   6        0.83       -0.37      2.19 o 
  -2   9   6       22.53       21.18      2.98 o 
  -1   9   6      507.01      546.20     16.35 o 
   0   9   6      162.70      172.10      9.35 o 
   1   9   6      183.96      183.51     14.18 o 
   2   9   6     1367.19     1436.07     36.71 o 
   3   9   6      116.61      118.45     10.39 o 
   4   9   6       47.20       41.33      5.41 o 
  -7  10   6      117.63      115.55      6.78 o 
  -6  10   6      248.15      244.33      9.70 o 
  -5  10   6      256.20      236.27      8.71 o 
  -4  10   6       72.22       68.11      5.08 o 
  -3  10   6     1310.90     1289.58     20.49 o 
  -2  10   6      980.98      994.45     17.80 o 
  -1  10   6       13.65       11.17      3.24 o 
   0  10   6     1032.23     1015.45     22.11 o 
   1  10   6      759.46      775.94     41.93 o 
   2  10   6       10.58        5.89      2.96 o 
   3  10   6       69.90       73.12      8.12 o 
   4  10   6       32.85       37.63      5.19 o 
  -7  11   6       29.56       44.21      4.28 o 
  -6  11   6      145.08      140.28      7.74 o 
  -5  11   6       57.86       50.56      3.86 o 
  -4  11   6      178.89      162.74      6.97 o 
  -3  11   6        1.51        3.96      2.99 o 
  -2  11   6        2.56        1.34      2.27 o 
  -1  11   6      109.03       99.94      7.14 o 
   0  11   6      178.62      173.86      9.08 o 
   1  11   6        8.27        5.30      2.51 o 
   2  11   6       36.34       36.60      6.22 o 
   3  11   6      290.89      300.04     14.55 o 
   4  11   6       29.44       28.61      3.79 o 
  -6  12   6      237.51      241.16     11.89 o 
  -5  12   6       32.61       32.28      4.33 o 
  -4  12   6       58.09       55.54      4.03 o 
  -3  12   6       55.93       55.02      3.99 o 
  -2  12   6      220.57      214.03      9.42 o 
  -1  12   6       27.40       25.49      3.75 o 
   0  12   6       17.29       13.81      5.85 o 
   1  12   6      145.67      162.91      7.83 o 
   2  12   6       28.23       22.59      4.70 o 
   3  12   6      235.00      249.61     11.83 o 
  -4  13   6       32.82       27.63      3.08 o 
  -3  13   6       19.06       18.26      2.42 o 
  -2  13   6       61.56       59.24      7.91 o 
  -1  13   6       25.36       24.35      3.91 o 
   0  13   6        6.77        9.99      2.15 o 
   1  13   6       22.16       16.39      3.00 o 
   2  13   6        1.36        3.88      1.95 o 
 -10   1   7       50.62       53.28      6.15 o 
  -9   1   7        0.94        2.84      4.91 o 
  -8   1   7      153.29      157.95      9.13 o 
  -7   1   7       58.34       65.30      8.65 o 
  -6   1   7       17.56       14.66      3.76 o 
  -5   1   7     1557.05     1595.07     23.60 o 
  -4   1   7        7.96        7.72      2.22 o 
  -3   1   7      720.59      702.05     10.87 o 
  -2   1   7       54.36       45.26      3.24 o 
  -1   1   7       64.71       65.58      4.73 o 
   0   1   7      177.13      149.49      8.55 o 
   1   1   7      154.68      157.74      8.82 o 
   2   1   7      334.95      321.78     12.90 o 
   3   1   7       98.43       88.26      7.22 o 
   4   1   7      428.68      428.98     14.98 o 
   5   1   7       80.98       75.92      6.05 o 
   6   1   7      286.56      308.12     10.79 o 
   7   1   7      103.93      113.40      7.95 o 
  -9   2   7      306.21      290.55     11.36 o 
  -8   2   7       31.78       25.36      4.18 o 
  -7   2   7       83.73       75.62      6.75 o 
  -6   2   7      641.88      695.16     19.32 o 
  -5   2   7      121.01      119.61      6.79 o 
  -4   2   7       12.87       13.04      2.07 o 
  -3   2   7        0.38        3.61      1.47 o 
  -2   2   7       28.63       29.18      2.79 o 
  -1   2   7      131.56      133.43      6.38 o 
   0   2   7      319.23      317.67     17.39 o 
   1   2   7      129.61      136.39      8.29 o 
   2   2   7      617.90      630.71     17.80 o 
   3   2   7      399.41      408.30     14.55 o 
   4   2   7      504.47      488.65     30.91 o 
   5   2   7       87.54       79.09      6.71 o 
   6   2   7      692.21      665.60     15.28 o 
  -9   3   7       14.42       22.89      2.53 o 
  -8   3   7        1.12       -0.48      2.57 o 
  -7   3   7      458.60      498.59     16.80 o 
  -6   3   7      158.80      169.70      9.86 o 
  -5   3   7       64.11       67.13      5.20 o 
  -4   3   7      234.87      229.43      6.59 o 
  -3   3   7      570.47      564.31     11.25 o 
  -2   3   7      237.58      240.86      7.14 o 
  -1   3   7      819.59      819.04     15.31 o 
   0   3   7      902.21      877.23     23.34 o 
   1   3   7      146.91      136.39     12.19 o 
   2   3   7      397.09      408.94     14.09 o 
   3   3   7      508.50      483.34     15.57 o 
   4   3   7      100.05       95.81      7.04 o 
   5   3   7       48.92       57.40      5.12 o 
   6   3   7        5.46        7.38      3.16 o 
  -9   4   7        1.09        0.52      3.13 o 
  -8   4   7      217.25      240.65      8.46 o 
  -7   4   7       39.88       43.31      5.20 o 
  -6   4   7       94.46       92.78      7.72 o 
  -5   4   7      285.71      293.75     10.21 o 
  -4   4   7       35.57       27.99      2.93 o 
  -3   4   7        1.42        8.04      4.34 o 
  -2   4   7      353.88      356.23      9.97 o 
  -1   4   7        3.08        3.72      2.45 o 
   0   4   7      461.97      494.49     14.30 o 
   1   4   7      817.55      910.55     22.33 o 
   2   4   7      123.45      109.07     11.20 o 
   3   4   7       14.08       16.61      3.45 o 
   4   4   7      490.54      474.32     22.14 o 
   5   4   7       15.91       16.23      4.85 o 
   6   4   7       57.29       51.21      6.62 o 
  -9   5   7      184.18      170.90     10.96 o 
  -8   5   7        4.67        5.95      1.96 o 
  -7   5   7      119.28      107.53      7.78 o 
  -6   5   7        8.53        6.85      2.80 o 
  -5   5   7       81.47       80.97      7.05 o 
  -4   5   7      216.50      198.96      8.69 o 
  -3   5   7       36.62       42.83      3.95 o 
  -2   5   7      101.90      113.23      5.84 o 
  -1   5   7      259.33      287.43     11.74 o 
   0   5   7       90.58       94.11      5.65 o 
   1   5   7       24.24       21.84      4.12 o 
   2   5   7       45.21       46.48      4.88 o 
   3   5   7       64.76       56.30      8.21 o 
   4   5   7        1.02       -0.35      3.53 o 
   5   5   7        5.62        6.32      3.53 o 
   6   5   7        3.04        1.45      2.03 o 
  -8   6   7       93.10      100.98      5.17 o 
  -7   6   7        7.32        3.41      2.65 o 
  -6   6   7        6.64        8.54      3.42 o 
  -5   6   7      681.89      693.18     19.51 o 
  -4   6   7        7.79        6.15      2.36 o 
  -3   6   7      460.87      461.22     12.63 o 
  -2   6   7      440.28      422.69     11.73 o 
  -1   6   7      359.82      365.96     13.39 o 
   0   6   7       28.00       17.60      3.58 o 
   1   6   7      211.31      226.81      9.95 o 
   2   6   7      373.44      358.37     12.34 o 
   3   6   7      290.30      272.71     16.66 o 
   4   6   7       51.79       54.62      7.55 o 
   5   6   7      166.81      169.87     11.66 o 
  -8   7   7        5.87        5.87      1.57 o 
  -7   7   7        6.00       12.95      2.82 o 
  -6   7   7      169.53      155.04     14.37 o 
  -5   7   7       15.14       18.89      3.98 o 
  -4   7   7      489.81      462.63     10.95 o 
  -3   7   7       45.39       37.79      3.95 o 
  -2   7   7      147.43      150.42      7.15 o 
  -1   7   7        6.03        1.02      2.23 o 
   0   7   7      418.58      458.76     14.86 o 
   1   7   7        1.19        2.84      1.77 o 
   2   7   7        0.03        1.78      4.56 o 
   3   7   7       81.12       86.59      5.66 o 
   4   7   7       56.67       58.21      7.23 o 
   5   7   7        3.33       -0.41      1.06 o 
  -8   8   7       64.48       65.44      4.66 o 
  -7   8   7       77.36       77.65      4.80 o 
  -6   8   7      182.25      198.41      9.55 o 
  -5   8   7       56.67       64.37      6.16 o 
  -4   8   7        2.08        0.72      2.00 o 
  -3   8   7      137.13      138.19      6.76 o 
  -2   8   7      356.65      382.81     11.44 o 
  -1   8   7       46.05       51.74      7.00 o 
   0   8   7      169.45      167.59      8.95 o 
   1   8   7      120.82      132.45      7.80 o 
   2   8   7     1139.27     1105.69     21.15 o 
   3   8   7       46.52       51.32      5.02 o 
  -7   9   7       46.39       47.20      3.35 o 
  -6   9   7        2.25        4.83      3.10 o 
  -5   9   7       53.68       36.39      4.45 o 
  -4   9   7       54.07       53.16      4.42 o 
  -3   9   7       15.86       12.98      2.38 o 
  -2   9   7      239.80      254.06     15.43 o 
  -1   9   7      428.40      419.39     20.00 o 
   0   9   7       69.25       71.80      8.63 o 
   1   9   7       10.98        7.69      3.96 o 
   2   9   7       42.48       42.84      6.13 o 
   3   9   7      740.24      749.25     21.12 o 
  -6  10   7      301.50      291.32     13.36 o 
  -5  10   7       25.32       21.94      3.33 o 
  -4  10   7        5.04        6.01      2.69 o 
  -3  10   7      340.72      339.30      9.60 o 
  -2  10   7        8.08        3.10      5.64 o 
  -1  10   7      777.25      792.80     26.41 o 
   0  10   7       43.15       41.51      6.60 o 
   1  10   7        5.98        6.14      3.45 o 
   2  10   7      117.01      114.87      9.11 o 
   3  10   7        1.99        1.39      1.80 o 
  -6  11   7       37.32       32.14      4.51 o 
  -5  11   7      125.40      124.80      6.12 o 
  -4  11   7      305.01      303.33      8.26 o 
  -3  11   7       19.03       19.82      2.37 o 
  -2  11   7       17.33       18.91      3.52 o 
  -1  11   7      103.81      114.17      9.60 o 
   0  11   7      120.45      126.72     10.02 o 
   1  11   7       65.59       53.04      6.61 o 
   2  11   7        3.77        7.61      2.79 o 
  -3  12   7        0.94       -1.56      1.56 o 
  -2  12   7        0.27        0.06      3.15 o 
  -1  12   7        8.72       13.94      3.56 o 
   0  12   7      614.22      606.60     19.26 o 
   1  12   7        1.31        4.10      2.11 o 
  -9   0   8        5.61       11.91      3.87 o 
  -8   0   8      341.29      392.02     17.84 o 
  -7   0   8        6.59        9.30      3.80 o 
  -6   0   8        3.47        5.39      3.76 o 
  -5   0   8     2949.77     2904.07     39.61 o 
  -4   0   8     2360.74     2452.00     48.64 o 
  -3   0   8       10.94        7.97      3.10 o 
  -2   0   8       44.64       40.33      8.46 o 
  -1   0   8     2417.04     2477.30     53.60 o 
   0   0   8      215.00      182.28     15.21 o 
   1   0   8       18.74        7.93      4.83 o 
   2   0   8      855.19      819.64     28.91 o 
   3   0   8       56.72       52.25      7.54 o 
   4   0   8       10.48        6.40      4.33 o 
   5   0   8      172.79      167.80     10.87 o 
  -9   1   8       31.52       36.04      7.13 o 
  -8   1   8       15.49       11.87      3.05 o 
  -7   1   8      100.55      101.08      7.11 o 
  -6   1   8       60.44       66.47      6.14 o 
  -5   1   8       81.55       75.74      5.57 o 
  -4   1   8      398.31      416.09     10.41 o 
  -3   1   8       17.52       15.73      2.61 o 
  -2   1   8      299.95      289.00      9.90 o 
  -1   1   8      203.61      211.81     11.52 o 
   0   1   8       14.83        7.08      3.83 o 
   1   1   8        6.75        3.63      4.19 o 
   2   1   8      349.91      316.83     16.24 o 
   3   1   8       43.23       32.43      4.31 o 
   4   1   8       22.44       19.08      3.45 o 
   5   1   8      187.02      158.84      7.63 o 
  -9   2   8      190.30      222.25     12.63 o 
  -8   2   8      266.06      283.54     10.86 o 
  -7   2   8        5.92       11.69      4.10 o 
  -6   2   8        8.91       12.67      2.66 o 
  -5   2   8      155.56      156.84      7.60 o 
  -4   2   8        6.21        6.60      2.52 o 
  -3   2   8      138.81      138.12      7.18 o 
  -2   2   8      107.79      107.91      6.27 o 
  -1   2   8       73.95       76.48      5.19 o 
   0   2   8       73.58       73.93      7.06 o 
   1   2   8       71.28       71.29      9.54 o 
   2   2   8      731.39      738.68     27.88 o 
   3   2   8       30.52       37.85      4.49 o 
   4   2   8      459.08      417.36     13.20 o 
   5   2   8      271.94      231.53     13.02 o 
  -9   3   8       32.73       44.78      5.54 o 
  -8   3   8        2.71        5.15      2.12 o 
  -7   3   8       92.01       95.93      7.17 o 
  -6   3   8      124.84      107.13     10.84 o 
  -5   3   8        8.50        5.43      2.41 o 
  -4   3   8       59.98       61.82      4.94 o 
  -3   3   8      654.70      645.21     14.77 o 
  -2   3   8       77.96       86.20      5.54 o 
  -1   3   8      120.20      116.27      6.24 o 
   0   3   8        2.01       -1.60      2.70 o 
   1   3   8      553.69      550.81     25.33 o 
   2   3   8      153.90      155.48     13.37 o 
   3   3   8      426.55      439.85     20.92 o 
   4   3   8       76.98       65.30      7.92 o 
   5   3   8        1.53        7.37      3.28 o 
  -8   4   8        1.02        2.38      2.00 o 
  -7   4   8        2.62        3.98      2.80 o 
  -6   4   8       21.27       24.95      5.27 o 
  -5   4   8     1627.55     1644.47     29.73 o 
  -4   4   8      471.64      445.39     15.52 o 
  -3   4   8      213.31      191.13     10.48 o 
  -2   4   8      137.15      134.95      8.41 o 
  -1   4   8        3.77        3.34      2.43 o 
   0   4   8        9.31        8.33      3.00 o 
   1   4   8      306.42      267.73     16.75 o 
   2   4   8       11.23       10.51      4.60 o 
   3   4   8       14.53       10.91      5.27 o 
   4   4   8      574.09      539.33     21.07 o 
   5   4   8       30.40       25.55      4.79 o 
  -8   5   8        0.42        0.81      1.29 o 
  -7   5   8      163.25      142.12     13.56 o 
  -6   5   8      461.00      487.35     15.52 o 
  -5   5   8        2.73        5.33      2.08 o 
  -4   5   8      374.44      379.03     11.61 o 
  -3   5   8       11.25        7.59      2.43 o 
  -2   5   8       61.51       59.88      4.60 o 
  -1   5   8      161.56      171.77      9.26 o 
   0   5   8      252.49      217.32     10.04 o 
   1   5   8      162.87      182.38     14.53 o 
   2   5   8       91.22      107.05     10.61 o 
   3   5   8      113.70      121.33     10.60 o 
   4   5   8      324.04      345.84     16.08 o 
   5   5   8       39.33       44.63      5.47 o 
  -8   6   8        2.74       -0.37      1.02 o 
  -7   6   8       28.97       16.52      3.12 o 
  -6   6   8       25.26       25.91      4.04 o 
  -5   6   8      119.32      109.83     13.66 o 
  -4   6   8       46.72       46.94      4.35 o 
  -3   6   8       10.82        9.65      2.35 o 
  -2   6   8       61.15       52.56      4.36 o 
  -1   6   8       18.17       33.30      4.18 o 
   0   6   8        7.47        8.34      3.32 o 
   1   6   8        0.20        2.67      1.82 o 
   2   6   8      133.37      146.37     12.31 o 
   3   6   8       21.84       13.10      4.55 o 
   4   6   8      221.83      193.60     11.25 o 
  -7   7   8      678.21      677.48     16.85 o 
  -6   7   8       87.02       84.66      6.19 o 
  -5   7   8        0.98        4.72      2.34 o 
  -4   7   8        1.58        3.24      1.34 o 
  -3   7   8      236.47      234.57      8.56 o 
  -2   7   8        2.79        0.81      5.40 o 
  -1   7   8       22.48       19.13      3.51 o 
   0   7   8      574.63      562.16     15.62 o 
   1   7   8      114.01      119.62      6.92 o 
   2   7   8       60.05       76.36      8.44 o 
   3   7   8      347.32      328.24     15.37 o 
   4   7   8      164.57      135.02      8.76 o 
  -7   8   8       56.62       49.24      6.57 o 
  -6   8   8      107.32      115.92      6.65 o 
  -5   8   8      123.00      111.22      6.75 o 
  -4   8   8       16.50       16.04      3.18 o 
  -3   8   8        3.61        4.97      1.57 o 
  -2   8   8        1.67        3.62      1.95 o 
  -1   8   8      121.51      118.13      7.22 o 
   0   8   8       70.83       65.34      5.20 o 
   1   8   8      143.74      138.69      8.72 o 
   2   8   8       24.46       30.93      3.24 o 
  -6   9   8      175.44      185.96      7.31 o 
  -5   9   8       47.40       41.02      4.07 o 
  -4   9   8       88.18       96.02      5.95 o 
  -3   9   8      140.96      146.22     10.76 o 
  -2   9   8       38.59       29.79      5.29 o 
  -1   9   8      141.38      136.89     10.44 o 
   0   9   8      261.92      265.55     13.81 o 
   1   9   8        6.87        8.46      2.39 o 
   2   9   8      343.43      327.01     12.19 o 
  -5  10   8      498.48      484.40     11.29 o 
  -4  10   8      117.32      106.46      5.71 o 
  -3  10   8       12.49        9.85      3.17 o 
  -2  10   8      519.24      546.71     19.37 o 
  -1  10   8      578.84      613.12     20.41 o 
   0  10   8       86.35       82.32      7.39 o 
   1  10   8      444.10      422.45     14.83 o 
  -3  11   8      442.97      463.49     15.64 o 
  -2  11   8        1.48       -1.30      2.82 o 
  -1  11   8      115.34      116.18      8.24 o 
   0  11   8       38.59       46.16      4.75 o 
  -8   1   9       13.03       13.92      2.25 o 
  -7   1   9       68.92       75.01      7.51 o 
  -6   1   9      116.16      125.10      7.19 o 
  -5   1   9        5.62        9.08      2.35 o 
  -4   1   9      135.93      136.44      5.78 o 
  -3   1   9      483.99      526.14     13.22 o 
  -2   1   9       26.39       28.22      4.93 o 
  -1   1   9      653.68      689.06     19.84 o 
   0   1   9      607.96      627.73     18.73 o 
   1   1   9        1.41        3.10      2.42 o 
   2   1   9      153.07      149.50      8.63 o 
   3   1   9        1.44        1.12      1.94 o 
   4   1   9       36.83       50.09      4.51 o 
  -8   2   9        0.54        2.28      1.34 o 
  -7   2   9      194.96      198.44      8.79 o 
  -6   2   9        2.56        4.62      3.10 o 
  -5   2   9      689.68      680.57     16.23 o 
  -4   2   9       93.85       99.45      5.95 o 
  -3   2   9      204.81      206.52      8.39 o 
  -2   2   9       97.86       81.70      5.28 o 
  -1   2   9       56.67       40.55      5.46 o 
   0   2   9      531.28      488.97     16.11 o 
   1   2   9       11.84       17.90      3.78 o 
   2   2   9       29.38       20.55      3.43 o 
   3   2   9       72.62       63.48      5.19 o 
   4   2   9      113.40      111.66      9.15 o 
  -8   3   9      144.48      151.99      6.47 o 
  -7   3   9       15.12       11.93      2.74 o 
  -6   3   9       22.59       24.43      3.58 o 
  -5   3   9      410.66      423.53     18.89 o 
  -4   3   9       99.72      100.35      7.17 o 
  -3   3   9      222.99      221.88      8.31 o 
  -2   3   9      165.39      155.54      6.89 o 
  -1   3   9        1.11       -0.65      2.47 o 
   0   3   9      144.28      141.53     13.98 o 
   1   3   9      275.57      280.77     17.63 o 
   2   3   9       33.62       28.73      5.89 o 
   3   3   9      123.79      124.71     10.42 o 
   4   3   9      259.65      239.06     12.48 o 
  -7   4   9       79.14       89.07      5.67 o 
  -6   4   9        8.33       10.70      2.80 o 
  -5   4   9       67.16       72.85      5.83 o 
  -4   4   9      182.85      197.52      7.96 o 
  -3   4   9      162.69      155.22      7.97 o 
  -2   4   9       31.13       26.17      3.87 o 
  -1   4   9        8.18       12.24      2.65 o 
   0   4   9       12.76       13.15      4.35 o 
   1   4   9      101.79      103.13     10.73 o 
   2   4   9      528.10      530.41     22.16 o 
   3   4   9       75.86       79.98      8.28 o 
   4   4   9        0.56       -2.57      2.57 o 
  -7   5   9       76.72       73.29      5.01 o 
  -6   5   9       68.05       66.51      6.38 o 
  -5   5   9       39.66       34.19      5.82 o 
  -4   5   9       13.82       14.02      2.19 o 
  -3   5   9        1.59        2.87      1.30 o 
  -2   5   9       84.42       77.31      5.99 o 
  -1   5   9       72.96       63.17      5.37 o 
   0   5   9        1.75        1.17      2.79 o 
   1   5   9       66.04       63.77      8.46 o 
   2   5   9        9.11        1.39      2.35 o 
   3   5   9       94.94       86.85      7.87 o 
  -7   6   9      192.77      193.71      7.22 o 
  -6   6   9        1.30        1.12      1.04 o 
  -5   6   9        8.91        9.04      2.88 o 
  -4   6   9      592.85      592.69     14.20 o 
  -3   6   9       15.48       23.18      2.73 o 
  -2   6   9        4.78        1.22      3.18 o 
  -1   6   9     1194.60     1190.00     21.38 o 
   0   6   9       41.55       40.51      3.91 o 
   1   6   9        5.04       -0.26      2.46 o 
   2   6   9        4.41        3.27      2.17 o 
   3   6   9      377.66      398.21     14.92 o 
  -6   7   9      122.83      111.02      5.76 o 
  -5   7   9       15.16       13.75      2.41 o 
  -4   7   9       25.08       25.34      3.23 o 
  -3   7   9       23.18       21.31      3.23 o 
  -2   7   9      173.28      145.14      7.56 o 
  -1   7   9       55.64       73.43      5.30 o 
   0   7   9      188.85      185.29      7.71 o 
   1   7   9       13.22        6.48      2.95 o 
   2   7   9      222.46      242.80     11.63 o 
  -5   8   9       13.14       16.42      2.56 o 
  -4   8   9      227.15      231.65      8.18 o 
  -3   8   9        0.57        1.50      1.84 o 
  -2   8   9       33.96       43.23      4.03 o 
  -1   8   9       14.13       10.10      1.72 o 
   0   8   9       24.70       14.02      1.94 o 
  -4   9   9       87.73       79.13      6.36 o 
  -3   9   9       41.46       50.83      5.34 o 
  -2   9   9       44.53       46.23      5.17 o 
  -1   9   9      507.56      510.48     16.01 o 
   0   9   9      116.05      116.25      6.95 o 
  -7   0  10       70.59       77.71      6.71 o 
  -6   0  10      168.95      164.52      9.02 o 
  -5   0  10      121.39      119.82      8.21 o 
  -4   0  10      386.94      391.96     19.21 o 
  -3   0  10     1522.02     1599.56     39.23 o 
  -2   0  10      321.55      327.99     18.10 o 
  -1   0  10      705.94      667.72     25.04 o 
   0   0  10       74.96       80.50      8.83 o 
   1   0  10       36.64       36.97      5.59 o 
   2   0  10       15.56       17.69      4.03 o 
  -7   1  10        2.44        0.54      1.16 o 
  -6   1  10       11.53        8.16      3.58 o 
  -5   1  10        2.21        5.39      2.28 o 
  -4   1  10       94.89      107.60     10.49 o 
  -3   1  10        4.92        4.79      3.06 o 
  -2   1  10     1121.48     1163.90     23.39 o 
  -1   1  10        0.21        4.02      2.51 o 
   0   1  10       28.11       22.79      3.68 o 
   1   1  10       18.82       16.28      4.99 o 
   2   1  10       41.43       32.20      3.48 o 
  -6   2  10       11.00        9.19      2.05 o 
  -5   2  10       46.34       36.61      3.79 o 
  -4   2  10        0.91        1.69      1.96 o 
  -3   2  10        0.72        0.11      2.17 o 
  -2   2  10       89.62       93.05      7.51 o 
  -1   2  10       10.08       11.27      3.32 o 
   0   2  10       89.89       89.00      6.85 o 
   1   2  10       64.07       71.78     10.12 o 
   2   2  10       98.14      109.53      8.99 o 
  -6   3  10       22.38       21.62      2.57 o 
  -5   3  10       25.73       25.54      3.58 o 
  -4   3  10      120.28      120.70      5.45 o 
  -3   3  10        8.46        8.05      1.57 o 
  -2   3  10       74.12       77.97      9.23 o 
  -1   3  10        9.60        5.59      4.03 o 
   0   3  10       76.62       81.41      8.73 o 
   1   3  10      120.14      109.34      9.50 o 
   2   3  10      136.91      137.75      9.43 o 
  -6   4  10      131.52      136.27      5.95 o 
  -5   4  10      704.28      708.98     14.34 o 
  -4   4  10        9.02        7.07      2.02 o 
  -3   4  10      250.46      244.67      9.09 o 
  -2   4  10       54.92       55.83      7.07 o 
  -1   4  10        2.23        1.61      2.92 o 
   0   4  10        1.41        2.04      2.65 o 
   1   4  10        4.21        1.48      2.14 o 
   2   4  10      108.30      102.01      7.73 o 
  -5   5  10      114.89      117.67      5.59 o 
  -4   5  10       67.16       72.47      4.55 o 
  -3   5  10        3.82        3.66      3.77 o 
  -2   5  10      337.63      338.45      9.98 o 
  -1   5  10        5.93        5.75      3.40 o 
   0   5  10        0.05       -1.48      1.48 o 
   1   5  10      174.12      159.75      9.84 o 
  -4   6  10        0.18        4.47      1.79 o 
  -3   6  10       30.09       28.04      2.89 o 
  -2   6  10       10.58        9.19      2.02 o 
  -1   6  10       10.58        1.29      1.62 o 
   0   6  10       68.06       63.13      6.22 o 
  -2   1  11       56.46       46.52      6.22 o 
  -3   2  11        1.85        8.40      2.58 o 
  -2   2  11        3.54        6.19      2.07 o 
  -2   3  11        0.73        2.16      2.58 o 
                                                 
